# Supplementary material for: Genomic mapping of cAMP receptor protein (CRPMt) in Mycobacterium tuberculosis: relation to transcriptional start sites and the role of CRPMt as a transcription factor
Source: Nucleic Acids Res. 2014 Jun 21;42(13):8320–9. doi: 10.1093/nar/gku548 (PMC4117774; doi:10.1093/nar/gku548)
Supplement: SUPPLEMENTARY DATA [file supp_gku548_nar-00899-x-2014-File007.xlsx]

## Sheet: S3
Supplementary Table S3. CRPMt binding to M. tuberculosis H37Rv chromosome
rank	start	end	bound_center	maxT	Position of CBS	Mismatches to consensus	Upstream of	Internal to	Primary TSS	Distance of CBS to primary TSS
peaks with a single CBS
1	122100	122549	122322	17.0626	122324	0	Rv0103c	Rv0104	122199	-124.5
2	3014850	3015299	3015072	14.0958	3.01507e+06	0	Rv2699c		3015010	-62.5
							Rv2700		3015203	-130.5
3	13250	13849	13474	13.6951	13470.5	0		Rv0010c	13688	217.5
5	4131250	4131649	4131452	13.0187	4.13146e+06	1		Rv3689		>500
6	2517950	2518399	2518164	12.4413	2.51817e+06	1		Rv2245		>500
7	1757200	1757599	1757404	11.971	1.7574e+06	1	Rv1552		1757400	4.5
8	4057200	4057649	4057424	11.7497	4.05743e+06	1	Rv3616c		4056442	-983.5
							Rv3617		4057481	-55.5
11	2921350	2921699	2921519	10.9277	2.92152e+06	1	Rv2591		2921504	16.5
12	2911200	2911599	2911389	10.6836	2.91139e+06	1	Rv2584c	Rv2585c	2911332	-57.5
14	4329650	4330149	4329942	10.0206	4.32995e+06	1	Rv3857c		4329956	9.5
15	2644300	2644649	2644474	9.86811	2.64447e+06	1	Rv2362c		2644258	-216
								Rv2363	2644318	155.5
16	4316900	4317299	4317097	9.82746	4.31709e+06	1	ncRv13843		4317071	21.5
17	277700	278049	277857	9.82184	277854	2	Rv0232		277876	-22.5
18	1792850	1793249	1793027	9.65401	1.79302e+06	1		Rv1592c		>500
19	1673100	1673499	1673302	9.58567	1.67331e+06	2	Rv1482c		1673330	16.5
							Rv1483		1673440	-126.5
20	14950	15299	15134	9.43169	15134.5	2		Rv0013	14914	220.5
22	1753400	1753749	1753567	9.38076	1.75357e+06	2	Rv1548c	Rv1549	1753535	-36.5
							Rv1550	Rv1549	1753565	6.5
23	3871500	3871899	3871709	9.30287	3.87172e+06	2		Rv3450c		>500
24	2793850	2794249	2794072	9.10768	2.79407e+06	1	Rv2485c		2794071	0.5
								tRNA-Arg	2794171	-100.5
25	549450	549849	549644	9.07175	549642	1	Rv0457c		549607	-34.5
							Rv0458		549641	0.5
26	1941250	1941649	1941449	9.05291	1.94146e+06	2	Rv1714	Rv1713	1941819	-363.5
27	1742200	1742549	1742372	8.90737	1.74237e+06	1		Rv1539	1742244	126.5
							Rv1538c		1742159	-211.5
28	87900	88299	88097	8.80227	88101.5	2	Rv0078A		88004	-97.5
							Rv0079		88166	-64.5
29	196550	196949	196744	8.77999	196738	3	Rv0167		196735	3.5
30	3177300	3177649	3177489	8.77193	3.17745e+06	2	Rv2865		3177537	-82.5
31	473500	473849	473674	8.71573	473674	1		Rv0393		>500
32	982450	982849	982642	8.70679	982636	0	Rv0884c		982554	-82.5
							Rv0885		982725	-88.5
34	2756750	2757099	2756934	8.56323	2.75693e+06	2	Rv2455c		2756808	-126
35	751350	751749	751532	8.47022	751534	2	Rv0655		751534	-0.5
36	1526700	1527049	1526867	8.21535	1.52686e+06	1		Rv1358		>500
37	3017100	3017449	3017297	8.20393	3.01729e+06	2	Rv2703	Rv2702	3017701	-407.5
38	2463650	2464049	2463847	8.1395	2.46385e+06	2	Rv2199c	Rv2200	2463793	-56.5
39	1989200	1989549	1989354	7.98838	1.98935e+06	2	Rv1757c	Rv1758	1989092	-256.5
40	2760900	2761249	2761089	7.97904	2.76109e+06	2		Rv2459		>500
41	1774600	1775049	1774849	7.8901	1.77485e+06	1	Rv1566c		1774722	-124.5
42	1561150	1561549	1561347	7.78551	1.56134e+06	1	Rv1386		1561384	-45.5
43	829300	829599	829464	7.7618	829468	2		Rv0737		>500
44	917350	917749	917547	7.71433	917546	1		Rv0823c	917935	388.5
45	2704300	2704599	2704459	7.67863	2.70446e+06	1	Rv2406c		2704466	3.5
							Rv2407		2704697	-234.5
46	1094950	1095349	1095152	7.46619	1.09516e+06	3		Rv0980		>500
47	194700	195099	194914	7.45227	194916	2	Rv0165c		194931	14.5
							Rv0166		194918	-1.5
48	4128950	4129399	4129227	7.43042	4.12922e+06	3	Rv3686c		4129109	-115.5
49	171000	171349	171162	7.42295	171164	2	Rv0145		171214	-50.5
50	2492050	2492349	2492202	7.37891	2.49221e+06	2		Rv2221c		>500
51	352650	352949	352809	7.3773	352810	2		Rv0289		>500
52	562350	562649	562497	7.34433	562498	1		Rv0471c	562713	215.5
53	4082450	4082799	4082637	7.22849	4.08264e+06	1	Rv3645	Rv3644c	4082867	-231.5
54	2443350	2443649	2443514	7.08093	2.44351e+06	2	Rv2180c	Rv2181	2443271	-238.5
55	2603200	2603549	2603367	7.05968	2.60338e+06	2		Rv2329c	2603499	117.5
57	965700	966149	965949	6.95693	965970	1	Rv0867c		965806	-163.5
58	3046950	3047299	3047149	6.91532	3.04714e+06	2	Rv2733c	Rv2734	3046717	-427.5
59	2139550	2139849	2139687	6.89116	2.13969e+06	2	Rv1891		2139710	-24.5
61	1240000	1240349	1240192	6.84118	1.24019e+06	2	Rv1115			>500
62	2014400	2014749	2014577	6.58021	2.01456e+06	1	Rv1779c		2014451	-108.5
							Rv1780		2014697	-137.5
63	1238450	1238749	1238587	6.52204	1.23859e+06	2	Rv1111c	Rv1112	1238192	-402.5
64	355200	355499	355359	6.47791	355356	2		Rv0291		>500
65	1446000	1446299	1446149	6.44534	1.44615e+06	2	Rv1292		1446377	-228.5
66	2656550	2656849	2656684	6.40516	2.65669e+06	2		Rv2378		>500
67	541950	542249	542077	6.37014	542084	2	Rv0451c		542067	-16.5
							Rv0452		542160	-76.5
69	438600	438899	438732	6.33996	438732	2	Rv0360c		438715	-17.5
							Rv0361		438790	-57.5
70	3045750	3046049	3045882	6.24166	3.04588e+06	2		Rv2733c		>500
71	3243100	3243399	3243209	6.21903	3.24321e+06	1	Rv2930	Rv2929	3243367	-160.5
72	3415050	3415449	3415252	6.20652	3.4153e+06	3	Rv3053c		3415168	-128.5
73	416850	417149	417009	6.19897	417008	2	Rv0346c		417027	19.5
74	2077750	2078049	2077929	6.19187	2.07793e+06	2		Rv1832		>500
75	2559500	2559749	2559617	6.14826	2.55962e+06	3	Rv2286c		2559606	-16.5
							Rv2287		2559739	-116.5
76	898650	898949	898787	6.10456	898742	2	Rv0805		898790	-47.5
77	301900	302249	302054	6.1	302056	2	Rv0250c		302068	11.5
78	906650	906949	906797	6.05655	906798	2		Rv0812	906403	395.5
79	1127700	1127999	1127867	5.9677	1.12783e+06	3	Rv1009	Rv1008	1127876	-48.5
81	4363100	4363399	4363269	5.9054	4.36328e+06	3		Rv3882c		>500
82	4146650	4146899	4146764	5.85796	4.14676e+06	2		Rv3703c		>500
83	2434400	2434699	2434529	5.83112	2.43453e+06	2	Rv2173	Rv2172c	2434776	-246.5
84	3675900	3676199	3676059	5.71985	3.67606e+06	2	Rv3295		3676066	-7.5
85	4220850	4221149	4220989	5.70612	4.22099e+06	2	Rv3776		4221089	-102.5
86	573500	573949	573619	5.66403	573624	2	Rv0485	Rv0484c	573837	-213.5
87	3107150	3107449	3107307	5.62973	3.10731e+06	2	Rv2798c	Rv2797c	3107664	356.5
							Rv2799	Rv2797c	3107783	-475.5
88	1584100	1584399	1584267	5.5999	1.58427e+06	3	Rv1408	Rv1407	1584508	-236.5
89	742400	742649	742544	5.59834	742546	2	Rv0647c		742590	-43.5
90	1735450	1735899	1735659	5.59624	1.73566e+06	4	Rv1535		1735507	148.5
91	2846000	2846299	2846134	5.53442	2.84614e+06	3		Rv2524c		>500
92	3680350	3680599	3680484	5.51654	3.6805e+06	3		Rv3296		>500
93	4178000	4178249	4178097	5.51515	4.1781e+06	2	Rv3729		4178098	4.5
94	1178900	1179249	1179124	5.50225	1.17916e+06	2	Rv1057		1179215	-59.5
95	4193200	4193449	4193309	5.49137	4.19331e+06	3	Rv3742c		4193314	7.5
96	140800	141099	140984	5.46873	140986	2	Rv0117		140959	26.5
								Rv0116c	141054	95
97	2917600	2917849	2917739	5.42499	2.91775e+06	2	Rv2590		2917789	-43.5
98	4264750	4264999	4264857	5.42414	4.26486e+06	2	Rv3802c	Rv3803c	4264453	-409.5
99	1788350	1788649	1788509	5.41238	1.7885e+06	2	Rv1586c	Rv1587c	1788487	-11.5
100	2451200	2451499	2451342	5.3311	2.45134e+06	3	Rv2188c	Rv2189c	2451150	-190.5
102	4199050	4199299	4199167	5.27893	4.19917e+06	2		tRNA-Ser	4199217	49.5
103	1594200	1594499	1594357	5.22589	1.59436e+06	2		Rv1420	1594042	318.5
104	2176000	2176249	2176137	5.22229	2.17613e+06	2		Rv1923		>500
105	1582000	1582249	1582137	5.21363	1.58213e+06	3	Rv1405c		1582083	-48.5
							Rv1406		1582166	-34.5
106	99200	99449	99302	5.19383	99293.5	2	Rv0091		99622	-328.5
107	227350	227599	227434	5.1899	227440	2	Rv0193c	Rv0194	226996	-444.5
108	561100	561349	561247	5.07785	561248	3		Rv0470c		>500
109	2444100	2444399	2444247	5.06362	2.44424e+06	2		Rv2181		>500
110	1975850	1976149	1976027	5.05689	1.97602e+06	4	Rv1748	Rv1747	1975830	194.5
111	1934150	1934399	1934279	5.03551	1.93428e+06	1	Rv1706c		1934096	-184.5
112	1334750	1334999	1334867	5.03312	1.33486e+06	1	Rv1192		1334932	-71.5
113	1552100	1552349	1552229	5.00958	1.55223e+06	2	Rv1379	Rv1378c	1552597	-365.5
114	2705700	2705899	2705814	4.97266	2.70581e+06	2	Rv2408		2706051	-239.5
115	3467800	3468049	3467924	4.96176	3.46793e+06	1	Rv3098c			>500
116	4168500	4168749	4168632	4.93403	4.16864e+06	3		Rv3723		>500
117	1635350	1635599	1635464	4.92083	1.63547e+06	2		Rv1451	1634987	485.5
118	3070700	3070899	3070809	4.88287	3.07085e+06	4	Rv2758c		3070814	-33.5
119	3902850	3903099	3902942	4.85799	3.90294e+06	2	Rv3483c		3902869	-75.5
							Rv3484		3902866	78.5
120	2969600	2969899	2969707	4.83451	2.9697e+06	2	tRNA-Val		2969619	-77.5
							tRNA-Gly		2969669	27.5
121	2103000	2103249	2103142	4.82003	2.10314e+06	2	Rv1854c		2103087	-55.5
122	1862700	1862949	1862809	4.78017	1.86282e+06	2		Rv1651c		>500
124	8300	8549	8422	4.75933	8427.5	3		Rv0006		>500
125	4052750	4052999	4052859	4.75682	4.05286e+06	3	Rv3611		4052867	-5.5
								Rv3610c	4052932	70.5
126	3439300	3439499	3439404	4.7326	3.43941e+06	2		Rv3076	3439090	315.5
127	3184400	3184599	3184497	4.70435	3.1845e+06	1		Rv2873		>500
128	587450	587699	587549	4.69831	587556	2		Rv0497		>500
129	4356950	4357199	4357064	4.68822	4.35707e+06	3		Rv3878		>500
130	1681700	1681999	1681867	4.68732	1.68185e+06	2	Rv1492		1681857	-2.5
								Rv1491c	1681968	113.5
131	326300	326549	326409	4.6839	326402	2		Rv0271c		>500
132	3640100	3640399	3640214	4.65459	3.64021e+06	2	Rv3260c		3640209	-3.5
							Rv3261		3640541	-328.5
133	176650	176849	176759	4.65107	176756	3		Rv0150c		>500
134	4277300	4277499	4277387	4.63378	4.27739e+06	2		Rv3812		>500
135	1465800	1466049	1465919	4.63069	1.46591e+06	3		Rv1310		>500
137	2366750	2367049	2366897	4.56221	2.3669e+06	3	Rv2107		2366947	-44.5
138	1074750	1074949	1074852	4.55338	1.07486e+06	2		Rv0962c		>500
139	2997550	2997749	2997667	4.47231	2.99767e+06	3		Rv2681		>500
140	4393200	4393399	4393299	4.46107	4.3933e+06	2	Rv3907c		4393075	-228.5
							Rv3908		4393190	113.5
142	2404850	2405099	2404972	4.41657	2.40497e+06	2	Rv2144c	Rv2145c	2404550	-420.5
143	2464150	2464499	2464297	4.3951	2.46429e+06	2		Rv2200		>500
144	3348550	3348799	3348689	4.38518	3.34871e+06	2	tRNA-Gln		3348620	-92.5
								tRNA-Glu	3348707	18
145	1540750	1540899	1540824	4.29855	1.54083e+06	2	Rv1367c		1540719	-110.5
							Rv1368		1540810	19.5
146	3025500	3025699	3025617	4.29736	3.02562e+06	2	Rv2712c	Rv2713	3025299	-316.5
147	1109150	1109399	1109274	4.28204	1.10927e+06	1	Rv0993		1109271	0.5
148	406450	406649	406567	4.24716	406574	2		Rv0339c		>500
149	3020150	3020399	3020244	4.20557	3.02024e+06	2	Rv2705c	Rv2706c	3020293	52.5
							Rv2707	Rv2706c	3020299	-58.5
150	2918400	2918599	2918509	4.20508	2.91851e+06	2		Rv2590		>500
151	1193550	1193749	1193662	4.17804	1.19366e+06	2		Rv1069c		>500
152	2692100	2692699	2692224	4.15401	2.69225e+06	2	Rv2396		2692165	83.5
153	1338500	1338749	1338602	4.13725	1.3386e+06	2	Rv1194c		1338513	-88.5
							Rv1195		1338701	-99.5
154	1875000	1875199	1875122	4.09808	1.87512e+06	3		Rv1660		>500
155	3258600	3258749	3258689	4.09149	3.2587e+06	2		Rv2933		>500
156	3178100	3178299	3178209	4.08279	3.1782e+06	2	intergenic			>500
157	121650	121799	121717	4.07952	121734	2		Rv0103c	122199	464.5
158	2936850	2937049	2936967	4.06909	2.93696e+06	2		Rv2609c		>500
159	1374100	1374349	1374229	4.01829	1.37427e+06	2	Rv1230c		1374271	3.5
160	1368150	1368349	1368229	3.98492	1.36823e+06	3		Rv1225c		>500
161	4119200	4119549	4119352	3.97787	4.11937e+06	4	Rv3680	Rv3679	4119253	119.5
162	3758600	3758749	3758669	3.97107	3.75867e+06	3		Rv3350c		>500
163	2516550	2516749	2516667	3.966	2.51665e+06	3	Rv2243		2516787	-134.5
164	2052700	2052899	2052789	3.96583	2.05279e+06	2	Rv1810		2052967	-179.5
166	3347600	3347899	3347799	3.94091	3.34783e+06	2	Rv2990c		3347874	42.5
							Rv2991		3347982	-150.5
167	3631950	3632099	3632017	3.92855	3.63201e+06	4	Rv3252c		3632022	11.5
168	2266050	2266249	2266149	3.91096	2.26614e+06	3		Rv2019		>500
169	2028100	2028299	2028212	3.87017	2.02821e+06	2	Rv1790		2028324	-109.5
170	560650	560849	560714	3.86949	560728	2		Rv0469		>500
171	1698500	1698699	1698597	3.86345	1.6986e+06	3		Rv1508c		>500
173	4100700	4100999	4100837	3.83046	4.10082e+06	4		ncRv13661	4100683	136.5
174	58500	58699	58599	3.8232	58592.5	3	Rv0054		58117	475.5
175	2696800	2696949	2696887	3.81086	2.69689e+06	3		Rv2400		>500
176	3477950	3478199	3478057	3.75121	3.47805e+06	2		Rv3109		>500
177	1547000	1547199	1547104	3.71114	1.54707e+06	3	MTS1082		1547129	-58.5
178	759550	759699	759624	3.69176	759644	4	Rv0667		759591	52.5
179	3490150	3490299	3490224	3.67097	3.49023e+06	3		Rv3124		>500
180	83900	84049	83962	3.66783	83966.5	3	Rv0075	Rv0074	84004	-37.5
181	50600	50849	50697	3.65142	50669.5	4		Rv0046c		>500
182	1574550	1574799	1574689	3.63231	1.57463e+06	4		Rv1398c	1574769	134.5
183	2325700	2325849	2325784	3.60598	2.32578e+06	3		Rv2067c	2325881	98.5
184	198850	198999	198874	3.58824	198900	3		Rv0169		>500
185	4263050	4263199	4263134	3.4605	4.26308e+06	4	Rv3801c		4263244	159.5
186	4154850	4154999	4154932	3.41213	4.15494e+06	2		Rv3710		>500
187	4068150	4068249	4068194	3.33435	4.0682e+06	3		Rv3629c		>500
188	3760200	3760299	3760249	3.31425	3.76025e+06	3		Rv3350c		>500
189	4140500	4140599	4140552	3.2872	4.14057e+06	3	Rv3697A	Rv3698	4140463	-105.5
								Rv3698	4140550	18.5
191	557100	557345	557195	3	557194	1	Rv0467	Rv0466	557436	-242.5
peaks with multiple CBS
rank	start	end	bound_center	maxT	Position of CBS	Mismatches to consensus	Upstream of	Internal to	Primary TSS	Distance of CBS to primary TSS	Upstream of
4	1061550	1062049	1061799	13.1168	1.0618e+06	1	Rv0950c		1061729	-69.5	Rv0951
			1061799	13.1168	1.06184e+06	2	Rv0950c		1061729	-106.5	Rv0951
9	571400	571799	571602	11.6327	571518	3	Rv0483	Rv0482	571752	-234.5
			571602	11.6327	571602	1	Rv0483	Rv0482	571752	-150.5
10	2752450	2753099	2752669	11.0222	2.75259e+06	2		Rv2451		>500
			2752669	11.0222	2.75262e+06	2		Rv2451		>500
			2752669	11.0222	2.75268e+06	2		Rv2451		>500
13	1486900	1487499	1487294	10.3425	1.48706e+06	1	Rv1324		1487161	-96.5
			1487294	10.3425	1.4873e+06	1		Rv1324	1487161	138.5
			1487294	10.3425	1.48737e+06	3		Rv1324	1487161	209.5
21	3154850	3155249	3155049	9.42499	3.15505e+06	2	Rv2846c	Rv2847c	3154631	-416.5
			3155049	9.42499	3.15515e+06	2	Rv2846c	Rv2847c	3154631	-518.5
33	4121450	4121799	4121624	8.58756	4.12162e+06	2	Rv3681c		4121698	75.5	Rv3682
			4121624	8.58756	4.12165e+06	2	Rv3681c		4121698	46.5	Rv3682
60	3595350	3595799	3595577	6.8616	3.59554e+06	3	Rv3219		3595602	-57.5
			3595577	6.8616	3.59557e+06	3	Rv3219		3595602	-35.5
			3595577	6.8616	3.59565e+06	3	Rv3219		3595602	47.5
68	1793750	1794099	1793944	6.357	1.79395e+06	2	Rv1592c		1793892	-54.5
			1793944	6.357	1.79399e+06	2	Rv1592c		1793892	-101.5
80	1284800	1285099	1284989	5.94113	1.28492e+06	1	Rv1158c		1284890	-32.5	Rv1159
			1284989	5.94113	1.285e+06	3	Rv1158c		1284890	-105.5	Rv1159
101	301550	301899	301750	5.3	301668	2	Rv0249c		301683	15.5
			301750	5.3	301750	2	Rv0249c		301683	-67.5
123	3846300	3846549	3846429	4.77668	3.84643e+06	2	Rv3428c			>500	Rv3429
			3846429	4.77668	3.84655e+06	2	Rv3428c			>500	Rv3429
136	629750	629949	629864	4.59105	629828	3	Rv0537c		629973	144.5	Rv0538
			629864	4.59105	629918	3	Rv0537c		629973	54.5	Rv0538
141	4388250	4388499	4388387	4.45543	4.38837e+06	3	Rv3902c	Rv3903c	4388276	-97.5
			4388387	4.45543	4.38842e+06	3	Rv3902c	Rv3903c	4388276	-143.5
172	800150	800349	800237	3.84681	800176	3	Rv0700		800203	-26.5
			800237	3.84681	800304	4	Rv0700		800203	100.5
peaks with no CBS
56	1240750	1241149	1240947	6.99931	no CBS	x	Rv1116
165	3880650	3880899	3880779	3.94561	no CBS	x	Rv3462c
190	4099350	4099449	4099399	3.04903	no CBS	x	Rv3661	ncRv13660c

## Sheet: S4
Supplementary Table S4. Differential expression analysis of RNA sequencing data
(a) comparison of wild-type and crp mutant during exponential growth							(b) response of wild-type to 24 hour starvation							(c) comparison of wild-type and crp mutant after 24 hour starvation
id	Synonym	WT normalised reads	Δ crp normalised reads	log2FoldChange (KO/WT)	padj		id	Synonym	WT t=0 normalised reads	WT t=24 normalised reads	log2FoldChange (24/0)	padj		id	Synonym	WT t=24 normalised reads	D crp t=24 normalised reads	log2FoldChange (KO24/WT24)	padj
Rv0001	dnaA	7230.7	6157.86	-0.231707	0.675952		Rv0001	dnaA	3058.84	3110.08	0.0239699	0.941153		Rv0001	dnaA	3110.08	1706.42	-0.865975	0.278261
Rv0002	dnaN	1807.29	1628.97	-0.149866	0.673538		Rv0002	dnaN	765.78	632.882	-0.274992	0.620747		Rv0002	dnaN	632.882	609.072	-0.0553243	0.943129
Rv0003	recF	1801.6	1840.62	0.0309109	1		Rv0003	recF	763.751	413.01	-0.886927	0.0461614		Rv0003	recF	413.01	348.842	-0.243604	0.735129
Rv0004	Rv0004	853.084	1002.55	0.232917	0.596794		Rv0004	Rv0004	361.196	243.021	-0.571703	0.247105		Rv0004	Rv0004	243.021	217.379	-0.160865	0.851206
Rv0005	gyrB	124892	39319.4	-1.66737	8.11831e-10		Rv0005	gyrB	52924.9	16271.3	-1.70162	6.70764e-06		Rv0005	gyrB	16271.3	7700.93	-1.07923	0.017168
Rv0006	gyrA	34709.2	11189.7	-1.63314	1.74573e-09		Rv0006	gyrA	14710.3	1758.52	-3.06439	1.83934e-15		Rv0006	gyrA	1758.52	1335.97	-0.396471	0.468267
Rv0007	Rv0007	5965.95	3022.98	-0.98078	0.000917426		Rv0007	Rv0007	2529.67	315.101	-3.00506	3.1609e-14		Rv0007	Rv0007	315.101	439.334	0.479504	0.373476
Rv0008c	Rv0008c	336.445	174.871	-0.944081	0.0174952		Rv0008c	Rv0008c	142.606	328.405	1.20345	0.0105089		Rv0008c	Rv0008c	328.405	218.102	-0.590476	0.318317
Rv0009	ppiA	1444.42	866.423	-0.737343	0.254037		Rv0009	ppiA	610.901	270.532	-1.17514	0.139043		Rv0009	ppiA	270.532	206.382	-0.390485	0.748572
Rv0010c	Rv0010c	3819.26	1303.14	-1.5513	0.0122011		Rv0010c	Rv0010c	1621.23	472.509	-1.77867	0.00532422		Rv0010c	Rv0010c	472.509	251.116	-0.911989	0.273103
Rv0011c	Rv0011c	1487.45	456.872	-1.70298	0.000234131		Rv0011c	Rv0011c	631.173	211.273	-1.57893	0.00850939		Rv0011c	Rv0011c	211.273	69.683	-1.60023	0.0236614
Rv0012	Rv0012	1039.95	1297.47	0.319186	0.379107		Rv0012	Rv0012	440.735	1626.91	1.88415	0.000967806		Rv0012	Rv0012	1626.91	723.297	-1.16948	0.0664304
Rv0013	trpG	1227.99	1385.83	0.174451	0.947965		Rv0013	trpG	519.242	848.505	0.708516	0.418498		Rv0013	trpG	848.505	438.377	-0.95275	0.381807
Rv0014c	pknB	4415.35	2864.94	-0.624024	0.125477		Rv0014c	pknB	1868.97	339.527	-2.46064	1.45624e-09		Rv0014c	pknB	339.527	524.684	0.627923	0.234976
Rv0015c	pknA	7496.93	3586.06	-1.0639	0.000242008		Rv0015c	pknA	3177.34	251.293	-3.66038	5.08431e-20		Rv0015c	pknA	251.293	265.051	0.0768996	0.922928
Rv0016c	pbpA	7168.48	4962.03	-0.530738	0.0898963		Rv0016c	pbpA	3035.64	1099.37	-1.46533	0.000334273		Rv0016c	pbpA	1099.37	2259.42	1.03928	0.0245531
Rv0017c	rodA	1900.56	1114.42	-0.77013	0.0133725		Rv0017c	rodA	805.08	84.4117	-3.25362	8.61443e-14		Rv0017c	rodA	84.4117	184.786	1.13034	0.0408266
Rv0018c	pstP	6547.2	3370.91	-0.957739	0.00107916		Rv0018c	pstP	2774.56	357.593	-2.95587	1.07112e-13		Rv0018c	pstP	357.593	558.078	0.642147	0.199551
Rv0019c	fhaB	3648.51	2348.71	-0.635435	0.0465812		Rv0019c	fhaB	1546.2	477.517	-1.6951	2.74007e-05		Rv0019c	fhaB	477.517	896.618	0.908942	0.0636334
Rv0020c	fhaA	31246.4	14599	-1.09783	9.79146e-05		Rv0020c	fhaA	13234.1	3959.57	-1.74085	6.44279e-06		Rv0020c	fhaA	3959.57	3925.96	-0.0122984	1
Rv0021c	Rv0021c	332.082	305.995	-0.118035	0.83262		Rv0021c	Rv0021c	140.707	52.9888	-1.40894	0.00863922		Rv0021c	Rv0021c	52.9888	89.666	0.758875	0.254306
Rv0022c	whiB5	89.5682	88.1693	-0.022709	0.980451		Rv0022c	whiB5	37.9842	17.698	-1.10181	0.245997		Rv0022c	whiB5	17.698	89.8115	2.34331	0.0140162
Rv0023	Rv0023	2650.86	4608.57	0.797861	0.011719		Rv0023	Rv0023	1123.28	165.615	-2.76181	9.87468e-12		Rv0023	Rv0023	165.615	490.713	1.56705	0.00080882
Rv0024	Rv0024	2153.14	1854.62	-0.215315	0.730804		Rv0024	Rv0024	913.129	100.319	-3.18622	1.44375e-11		Rv0024	Rv0024	100.319	179.015	0.83548	0.188543
Rv0025	Rv0025	1141.04	675.827	-0.755618	0.0251568		Rv0025	Rv0025	483.75	134.679	-1.84474	3.08632e-05		Rv0025	Rv0025	134.679	186.929	0.472969	0.445609
Rv0026	Rv0026	2140.53	1260.02	-0.764522	0.0174605		Rv0026	Rv0026	907.104	281.763	-1.68679	4.8442e-05		Rv0026	Rv0026	281.763	312.006	0.147091	0.830024
Rv0027	Rv0027	251.192	176.138	-0.512082	0.256589		Rv0027	Rv0027	106.397	548.639	2.36639	3.93861e-06		Rv0027	Rv0027	548.639	203.62	-1.42998	0.00866428
Rv0028	Rv0028	89.2323	75.7871	-0.235613	0.817957		Rv0028	Rv0028	37.8179	187.768	2.31181	1.58773e-05		Rv0028	Rv0028	187.768	57.037	-1.71898	0.00368643
Rv0029	Rv0029	1329.6	1287.22	-0.0467235	0.956486		Rv0029	Rv0029	563.695	610.295	0.114594	0.80003		Rv0029	Rv0029	610.295	758.78	0.314175	0.618223
Rv0030	Rv0030	236.654	360.297	0.606407	0.165934		Rv0030	Rv0030	100.216	105.16	0.0694722	0.926112		Rv0030	Rv0030	105.16	238.621	1.18213	0.0650342
Rv0031	Rv0031	104.157	137.867	0.404519	0.821122		Rv0031	Rv0031	44.1172	49.8769	0.177033	0.780926		Rv0031	Rv0031	49.8769	56.8446	0.18865	0.90329
Rv0032	bioF2	458.787	588.699	0.359704	0.496712		Rv0032	bioF2	194.264	153.42	-0.340535	0.582426		Rv0032	bioF2	153.42	144.561	-0.0858102	0.91885
Rv0033	acpA	103.341	183.588	0.82906	0.121522		Rv0033	acpA	43.7628	43.6598	-0.00339798	0.974412		Rv0033	acpA	43.6598	15.8543	-1.46143	0.110009
Rv0034	Rv0034	12.102	54.4866	2.17066	0.0088451		Rv0034	Rv0034	5.12695	10.2537	0.999967	0.519637		Rv0034	Rv0034	10.2537	7.48776	-0.453535	0.903552
Rv0035	fadD34	72.3982	261.229	1.85129	2.56282e-05		Rv0035	fadD34	30.6874	16.061	-0.934085	0.252106		Rv0035	fadD34	16.061	30.2942	0.915481	0.39935
Rv0036c	Rv0036c	2152.4	2254.42	0.0668046	0.906701		Rv0036c	Rv0036c	911.451	521.799	-0.804671	0.0641261		Rv0036c	Rv0036c	521.799	632.492	0.277555	0.63852
Rv0037c	Rv0037c	656.587	1077.93	0.715209	0.0350041		Rv0037c	Rv0037c	278.221	224.569	-0.309072	0.52965		Rv0037c	Rv0037c	224.569	370.993	0.724234	0.163184
Rv0038	Rv0038	2512.85	2489.09	-0.0137031	0.969756		Rv0038	Rv0038	1064.24	1311.32	0.301198	0.543783		Rv0038	Rv0038	1311.32	927.656	-0.49936	0.355458
Rv0039c	Rv0039c	449.103	701.752	0.643915	0.484978		Rv0039c	Rv0039c	190.525	281.239	0.561817	0.457178		Rv0039c	Rv0039c	281.239	409.227	0.541106	0.466515
Rv0040c	mtc28	427.36	671.714	0.652395	0.0740745		Rv0040c	mtc28	181.084	805.224	2.15273	8.04761e-07		Rv0040c	mtc28	805.224	694.079	-0.214291	0.760547
Rv0041	leuS	1989.78	3080.32	0.630467	0.0435192		Rv0041	leuS	843.587	1282.54	0.604395	0.188904		Rv0041	leuS	1282.54	1438.65	0.165717	0.78361
Rv0042c	Rv0042c	1129.52	864.052	-0.386516	0.302273		Rv0042c	Rv0042c	478.368	239.061	-1.00074	0.0330511		Rv0042c	Rv0042c	239.061	118.239	-1.01567	0.060372
Rv0043c	Rv0043c	474.041	380.715	-0.316299	0.473445		Rv0043c	Rv0043c	200.638	216.918	0.112561	0.863396		Rv0043c	Rv0043c	216.918	137.801	-0.654568	0.308145
Rv0044c	Rv0044c	560.606	508.655	-0.140299	0.794748		Rv0044c	Rv0044c	237.314	415.931	0.809549	0.077209		Rv0044c	Rv0044c	415.931	316.431	-0.394455	0.486973
Rv0045c	Rv0045c	1433.69	1375.14	-0.0601628	0.898926		Rv0045c	Rv0045c	607.334	499.906	-0.280833	0.535799		Rv0045c	Rv0045c	499.906	405.748	-0.301072	0.617295
Rv0046c	ino1	26145.3	11221.4	-1.22029	1.30472e-05		Rv0046c	ino1	11073.9	6467.08	-0.77597	0.0581096		Rv0046c	ino1	6467.08	2719.24	-1.24991	0.00336766
Rv0047c	Rv0047c	18954.2	5599.17	-1.75923	1.39018e-10		Rv0047c	Rv0047c	8028.83	4605.74	-0.801755	0.0606406		Rv0047c	Rv0047c	4605.74	1321.87	-1.80086	1.33592e-05
Rv0048c	Rv0048c	626.351	855.999	0.450638	0.243146		Rv0048c	Rv0048c	265.158	219.5	-0.272629	0.638975		Rv0048c	Rv0048c	219.5	315.37	0.522824	0.374618
Rv0049	Rv0049	1486.3	1427.72	-0.0580206	0.942327		Rv0049	Rv0049	629.793	640.23	0.0237113	0.998429		Rv0049	Rv0049	640.23	1083.68	0.75928	0.110104
Rv0050	ponA1	4683.82	4515.53	-0.0527887	0.91692		Rv0050	ponA1	1984.56	1288.98	-0.622595	0.138338		Rv0050	ponA1	1288.98	2134.78	0.72786	0.129021
Rv0051	Rv0051	1185.77	2341.66	0.981703	0.0021383		Rv0051	Rv0051	502.358	220.913	-1.18524	0.00482183		Rv0051	Rv0051	220.913	788.009	1.83473	5.35934e-05
Rv0052	Rv0052	283.581	514.622	0.85975	0.023536		Rv0052	Rv0052	120.129	31.1555	-1.94702	0.000266233		Rv0052	Rv0052	31.1555	66.3967	1.09162	0.118948
Rv0053	rpsF	388.58	916.246	1.23752	0.000183131		Rv0053	rpsF	164.793	200.244	0.281099	0.611522		Rv0053	rpsF	200.244	575.196	1.52229	0.00120416
Rv0054	ssb	10324	5106.17	-1.01569	0.00638153		Rv0054	ssb	4369.61	7334.38	0.747171	0.0883841		Rv0054	ssb	7334.38	2298.7	-1.67385	7.90103e-05
Rv0055	rpsR1	3818.58	1768.23	-1.11073	0.227129		Rv0055	rpsR1	1614.3	3401.94	1.07545	0.389896		Rv0055	rpsR1	3401.94	574.28	-2.56653	0.0659389
Rv0056	rplI	3027.33	2061.95	-0.554037	0.0918177		Rv0056	rplI	1282.25	1969.06	0.618826	0.229044		Rv0056	rplI	1969.06	690.715	-1.51134	0.00144561
Rv0057	Rv0057	4977.78	5002.26	0.00708017	1		Rv0057	Rv0057	2108.26	1632.69	-0.368804	0.53001		Rv0057	Rv0057	1632.69	982.925	-0.732095	0.134143
Rv0058	dnaB	12822.1	6272.59	-1.0315	0.000377434		Rv0058	dnaB	5436.42	4364.38	-0.31688	0.470852		Rv0058	dnaB	4364.38	2722.01	-0.681103	0.157487
Rv0059	Rv0059	2591.94	1325.78	-0.967191	0.00134372		Rv0059	Rv0059	1097.81	1160.42	0.0800196	0.846083		Rv0059	Rv0059	1160.42	476.477	-1.28417	0.023617
Rv0060	Rv0060	8944.3	4927.45	-0.860128	0.00401537		Rv0060	Rv0060	3789.25	6002.16	0.663571	0.13274		Rv0060	Rv0060	6002.16	2853.96	-1.07252	0.0164011
Rv0061c	Rv0061c	863.502	650.582	-0.408469	0.34181		Rv0061c	Rv0061c	366.355	497.298	0.440867	0.665189		Rv0061c	Rv0061c	497.298	252.977	-0.975104	0.320645
Rv0062	celA1	120.83	471.508	1.96431	1.81412e-06		Rv0062	celA1	51.2127	84.0391	0.714558	0.228815		Rv0062	celA1	84.0391	79.4222	-0.0815173	0.932176
Rv0063	Rv0063	165.795	364.853	1.13791	0.00354949		Rv0063	Rv0063	70.2551	289.198	2.04138	0.000579799		Rv0063	Rv0063	289.198	562.19	0.959001	0.13635
Rv0064	Rv0064	7044.23	4315.82	-0.706809	0.02212		Rv0064	Rv0064	2986.71	3946.75	0.40211	0.406267		Rv0064	Rv0064	3946.75	3670.85	-0.104552	0.872093
Rv0064A	vapB1	746.38	330.849	-1.17374	0.000719683		Rv0064A	vapB1	316.288	333.634	0.0770269	0.948718		Rv0064A	vapB1	333.634	686.882	1.0418	0.0316491
Rv0065	vapC1	541.7	227.995	-1.24849	0.000770522		Rv0065	vapC1	229.663	218.375	-0.0727104	0.822024		Rv0065	vapC1	218.375	540.913	1.30858	0.00600347
Rv0066c	icd2	4082.47	2483.46	-0.71709	0.0197755		Rv0066c	icd2	1728.52	2516.71	0.541997	0.232034		Rv0066c	icd2	2516.71	854.993	-1.55755	0.000329832
Rv0067c	Rv0067c	413.881	593.994	0.521233	0.169393		Rv0067c	Rv0067c	175.353	194.987	0.153111	0.821723		Rv0067c	Rv0067c	194.987	146.661	-0.410886	0.550786
Rv0068	Rv0068	179.603	111.107	-0.692871	0.223227		Rv0068	Rv0068	76.06	165.714	1.12348	0.0451979		Rv0068	Rv0068	165.714	59.0233	-1.48934	0.0177826
Rv0069c	sdaA	98.6615	584.184	2.56586	2.02051e-10		Rv0069c	sdaA	41.7987	33.1103	-0.336178	0.640916		Rv0069c	sdaA	33.1103	114.646	1.79183	0.004197
Rv0070c	glyA2	72.1961	197.856	1.45446	0.00353904		Rv0070c	glyA2	30.6218	49.5175	0.693378	0.281514		Rv0070c	glyA2	49.5175	78.3147	0.661344	0.411889
Rv0071	Rv0071	271.988	195.411	-0.477036	0.362106		Rv0071	Rv0071	115.212	122.979	0.0941145	0.898034		Rv0071	Rv0071	122.979	65.8247	-0.901705	0.18741
Rv0072	Rv0072	2639.59	1401.45	-0.913394	0.00372697		Rv0072	Rv0072	1119.56	654.384	-0.774728	0.0707591		Rv0072	Rv0072	654.384	548.172	-0.25551	0.672733
Rv0073	Rv0073	3185.84	2467.56	-0.368585	0.262862		Rv0073	Rv0073	1350.14	702.946	-0.941617	0.0259558		Rv0073	Rv0073	702.946	720.521	0.0356247	0.952037
Rv0074	Rv0074	2481.46	1697.57	-0.547722	0.0819527		Rv0074	Rv0074	1051.53	270.339	-1.95965	1.43007e-06		Rv0074	Rv0074	270.339	436.708	0.691901	0.161207
Rv0075	Rv0075	1730.59	1418.07	-0.287329	0.45089		Rv0075	Rv0075	733.589	348.606	-1.07337	0.0111807		Rv0075	Rv0075	348.606	514.482	0.561525	0.288141
Rv0076c	Rv0076c	89.8226	165.408	0.880881	0.0803939		Rv0076c	Rv0076c	38.0892	208.396	2.45187	8.08731e-07		Rv0076c	Rv0076c	208.396	370.306	0.829393	0.125507
Rv0077c	Rv0077c	81.2254	65.987	-0.29975	0.769804		Rv0077c	Rv0077c	34.3882	337.401	3.29448	1.28807e-05		Rv0077c	Rv0077c	337.401	288.508	-0.225856	0.838447
Rv0078	Rv0078	86.1493	92.6682	0.105235	0.974884		Rv0078	Rv0078	36.5362	28.0152	-0.383115	0.829883		Rv0078	Rv0078	28.0152	49.0917	0.809267	0.610814
Rv0078A	Rv0078A	3133.53	2751.8	-0.187413	0.686765		Rv0078A	Rv0078A	1329.21	1535.94	0.20856	0.695032		Rv0078A	Rv0078A	1535.94	1105.63	-0.474255	0.370215
Rv0079	Rv0079	3119.87	595.357	-2.38966	4.05134e-17		Rv0079	Rv0079	1322.38	68.3243	-4.2746	1.32803e-22		Rv0079	Rv0079	68.3243	55.8514	-0.290805	0.70275
Rv0080	Rv0080	995.999	139.889	-2.83186	2.342e-16		Rv0080	Rv0080	422.454	8.87747	-5.5725	7.43209e-23		Rv0080	Rv0080	8.87747	37.21	2.06747	0.00488628
Rv0081	Rv0081	553	162.504	-1.7668	6.56e-07		Rv0081	Rv0081	234.532	15.3203	-3.93627	3.33793e-11		Rv0081	Rv0081	15.3203	9.01653	-0.764798	0.594109
Rv0082	Rv0082	616.326	423.268	-0.542122	0.169919		Rv0082	Rv0082	261.335	16.7951	-3.95979	3.83044e-13		Rv0082	Rv0082	16.7951	15.8543	-0.0831669	0.99918
Rv0083	Rv0083	626.447	677.945	0.113974	0.81017		Rv0083	Rv0083	265.837	57.0121	-2.2212	2.03162e-06		Rv0083	Rv0083	57.0121	120.569	1.08051	0.0672295
Rv0084	hycD	380.758	749.545	0.977141	0.0064858		Rv0084	hycD	161.416	121.878	-0.405343	0.431627		Rv0084	hycD	121.878	272.388	1.16022	0.0308072
Rv0085	hycP	156.933	109.887	-0.514133	0.35054		Rv0085	hycP	66.528	9.71021	-2.77639	0.00039862		Rv0085	hycP	9.71021	0.878774	-3.46594	0.0938261
Rv0086	hycQ	871.054	638.865	-0.447251	0.269493		Rv0086	hycQ	369.356	70.9496	-2.38014	1.60293e-07		Rv0086	hycQ	70.9496	85.8441	0.274925	0.677278
Rv0087	hycE	653.037	567.43	-0.202724	0.631331		Rv0087	hycE	276.501	43.1382	-2.68024	2.84691e-08		Rv0087	hycE	43.1382	70.2913	0.704379	0.340611
Rv0088	Rv0088	3435.26	3242.27	-0.0834148	0.822657		Rv0088	Rv0088	1455.72	14864.1	3.35202	3.38418e-13		Rv0088	Rv0088	14864.1	2390.86	-2.63622	5.57098e-09
Rv0089	Rv0089	97.1636	83.4699	-0.21916	0.792514		Rv0089	Rv0089	41.1907	542.68	3.71971	4.04851e-05		Rv0089	Rv0089	542.68	99.0568	-2.45377	0.00815246
Rv0090	Rv0090	21.8554	29.601	0.437653	0.751305		Rv0090	Rv0090	9.26528	97.0452	3.38875	1.44188e-08		Rv0090	Rv0090	97.0452	51.7643	-0.906698	0.211706
Rv0091	mtn	75.2674	333.526	2.1477	1.6863e-06		Rv0091	mtn	31.8947	43.307	0.441282	0.560118		Rv0091	mtn	43.307	80.1503	0.888106	0.337421
Rv0092	ctpA	837.956	1261.25	0.589909	0.144637		Rv0092	ctpA	355.524	533.625	0.58588	0.245009		Rv0092	ctpA	533.625	662.875	0.31291	0.539237
Rv0093c	Rv0093c	504.275	355.909	-0.502703	0.178994		Rv0093c	Rv0093c	213.613	279.56	0.388162	0.44284		Rv0093c	Rv0093c	279.56	261.313	-0.097384	0.924783
Rv0094c	Rv0094c	361.028	115.732	-1.64132	0.263521		Rv0094c	Rv0094c	152.451	445.68	1.54766	0.189872		Rv0094c	Rv0094c	445.68	88.6782	-2.32936	0.0969769
Rv0095c	Rv0095c	175.092	117.258	-0.578429	0.357521		Rv0095c	Rv0095c	74.2228	743.019	3.32346	1.89323e-13		Rv0095c	Rv0095c	743.019	322.743	-1.20301	0.014056
Rv0096	PPE1	193.781	504.22	1.37963	0.000249412		Rv0096	PPE1	81.9697	51.034	-0.683632	0.246505		Rv0096	PPE1	51.034	161.907	1.66564	0.00313021
Rv0097	Rv0097	844.141	954.328	0.177002	0.744116		Rv0097	Rv0097	357.408	286.514	-0.318964	0.640916		Rv0097	Rv0097	286.514	235.183	-0.28482	0.676333
Rv0098	fcoT	704.809	1000.02	0.504722	0.18599		Rv0098	fcoT	298.588	246.687	-0.275475	0.681934		Rv0098	fcoT	246.687	337.022	0.45016	0.498907
Rv0099	fadD10	866.292	1145.96	0.403628	0.241517		Rv0099	fadD10	367.243	121.179	-1.59959	0.0002685		Rv0099	fadD10	121.179	209.964	0.792999	0.149835
Rv0100	Rv0100	213.291	298.961	0.487133	0.296877		Rv0100	Rv0100	90.5095	58.5002	-0.629627	0.308		Rv0100	Rv0100	58.5002	131.493	1.16848	0.0705251
Rv0101	nrp	2709.06	3049.33	0.170699	0.643138		Rv0101	nrp	1148.65	380.068	-1.59561	0.00010153		Rv0101	nrp	380.068	747.975	0.976732	0.0436182
Rv0102	Rv0102	2030.4	2059.61	0.020606	0.94339		Rv0102	Rv0102	860.309	1271.36	0.563444	0.219377		Rv0102	Rv0102	1271.36	1102.99	-0.204953	0.734466
Rv0103c	ctpB	2506.92	2749.73	0.133374	0.772792		Rv0103c	ctpB	1062.21	349.204	-1.60492	8.07364e-05		Rv0103c	ctpB	349.204	797.29	1.19104	0.0113823
Rv0104	Rv0104	315.888	679.18	1.10438	0.00183326		Rv0104	Rv0104	133.712	144.389	0.110832	0.861576		Rv0104	Rv0104	144.389	408.509	1.50041	0.00242221
Rv0105c	rpmB1	36.5547	7.86752	-2.21608	0.0702201		Rv0105c	rpmB1	15.4815	30.9649	1.00009	0.334396		Rv0105c	rpmB1	30.9649	7.0302	-2.139	0.129674
Rv0106	Rv0106	680.676	197.296	-1.78661	4.75583e-07		Rv0106	Rv0106	288.475	425.418	0.560435	0.327796		Rv0106	Rv0106	425.418	130.693	-1.7027	0.00276631
Rv0107c	ctpI	2057.57	3707.98	0.849694	0.00709665		Rv0107c	ctpI	872.012	718.727	-0.278904	0.559449		Rv0107c	ctpI	718.727	852.274	0.245873	0.67174
Rv0108c	Rv0108c	390.51	568.755	0.542447	0.176673		Rv0108c	Rv0108c	165.467	190.742	0.205081	0.638332		Rv0108c	Rv0108c	190.742	382.448	1.00364	0.0698178
Rv0109	PE_PGRS1	256.041	303.075	0.243298	0.688176		Rv0109	PE_PGRS1	108.576	133.096	0.293765	0.557133		Rv0109	PE_PGRS1	133.096	216.194	0.699851	0.255898
Rv0110	Rv0110	441.495	423.533	-0.0599227	0.916929		Rv0110	Rv0110	187.222	73.8556	-1.34197	0.00879758		Rv0110	Rv0110	73.8556	127.526	0.788014	0.199302
Rv0111	Rv0111	412.541	1064.28	1.36727	3.01865e-05		Rv0111	Rv0111	174.951	80.4188	-1.12135	0.0205407		Rv0111	Rv0111	80.4188	208.014	1.37108	0.0113612
Rv0112	gca	894.373	729.321	-0.294323	0.521337		Rv0112	gca	379.203	1040.45	1.45616	0.043938		Rv0112	gca	1040.45	806.604	-0.367273	0.745051
Rv0113	gmhA	335.555	392.849	0.227427	0.632054		Rv0113	gmhA	142.282	463.888	1.70502	0.00113025		Rv0113	gmhA	463.888	345.67	-0.424384	0.571136
Rv0114	gmhB	150.554	248.63	0.723724	0.0979055		Rv0114	gmhB	63.8903	74.0614	0.213125	0.77581		Rv0114	gmhB	74.0614	115.566	0.641927	0.317695
Rv0115	hddA	199.869	586.111	1.55212	1.5526e-05		Rv0115	hddA	84.7349	56.3131	-0.589485	0.303332		Rv0115	hddA	56.3131	109.68	0.961759	0.134418
Rv0116c	ldtA	722.986	1330.38	0.879803	0.169704		Rv0116c	ldtA	306.384	2988.32	3.28592	3.81483e-14		Rv0116c	ldtA	2988.32	4394.59	0.556393	0.292318
Rv0117	oxyS	277.514	325.764	0.231265	0.631331		Rv0117	oxyS	117.64	487.52	2.05108	1.03784e-05		Rv0117	oxyS	487.52	385.578	-0.338439	0.583219
Rv0118c	oxcA	359.139	511.807	0.511057	0.188204		Rv0118c	oxcA	152.243	424.679	1.48	0.0018119		Rv0118c	oxcA	424.679	209.236	-1.02124	0.0505165
Rv0119	fadD7	89.8214	242.759	1.43439	0.00179109		Rv0119	fadD7	38.0015	121.968	1.68238	0.00198163		Rv0119	fadD7	121.968	72.1269	-0.757898	0.271045
Rv0120c	fusA2	2012.6	1810.71	-0.152503	0.686435		Rv0120c	fusA2	852.969	8157.33	3.25753	5.28735e-15		Rv0120c	fusA2	8157.33	2658.56	-1.61745	0.000125884
Rv0121c	Rv0121c	102.096	114.402	0.164174	0.941665		Rv0121c	Rv0121c	43.1721	110.233	1.35239	0.0167426		Rv0121c	Rv0121c	110.233	121.983	0.14612	0.88715
Rv0122	Rv0122	452.657	283.892	-0.673079	0.0785232		Rv0122	Rv0122	191.815	3438.14	4.16384	2.62364e-08		Rv0122	Rv0122	3438.14	1468.38	-1.2274	0.141772
Rv0123	Rv0123	99.9862	87.1186	-0.198749	0.760312		Rv0123	Rv0123	42.363	831.242	4.29439	1.57207e-21		Rv0123	Rv0123	831.242	282.964	-1.55465	0.000643186
Rv0124	PE_PGRS2	67.9846	64.535	-0.0751268	0.933877		Rv0124	PE_PGRS2	28.837	228.548	2.98651	0.0569082		Rv0124	PE_PGRS2	228.548	105.858	-1.11037	0.57519
Rv0125	pepA	2693.6	2586.22	-0.058686	0.94656		Rv0125	pepA	1141.68	3862.88	1.75851	2.93456e-05		Rv0125	pepA	3862.88	2192.53	-0.817078	0.0855245
Rv0126	treS	2668.08	2168.26	-0.299266	0.382752		Rv0126	treS	1129.49	753.805	-0.583408	0.188165		Rv0126	treS	753.805	707.099	-0.0922784	0.904159
Rv0127	mak	635.319	922.551	0.538148	0.160454		Rv0127	mak	269.398	168.214	-0.67944	0.132516		Rv0127	mak	168.214	270.36	0.684586	0.211706
Rv0128	Rv0128	172.53	337.248	0.966965	0.0189715		Rv0128	Rv0128	73.1599	215.663	1.55965	0.000906937		Rv0128	Rv0128	215.663	459.499	1.09128	0.0354485
Rv0129c	fbpC	3675.55	6168.61	0.746985	0.148715		Rv0129c	fbpC	1555.9	28336.8	4.18685	5.00891e-24		Rv0129c	fbpC	28336.8	7755.4	-1.8694	4.54085e-06
Rv0130	htdZ	31.3195	90.0702	1.52399	0.0219166		Rv0130	htdZ	13.2723	26.2511	0.983956	0.229122		Rv0130	htdZ	26.2511	44.8122	0.771512	0.462262
Rv0131c	fadE1	304.784	367.763	0.27099	0.593691		Rv0131c	fadE1	129.163	848.696	2.71606	9.22852e-10		Rv0131c	fadE1	848.696	649.069	-0.386875	0.515931
Rv0132c	fgd2	89.7761	176.756	0.977353	0.0616813		Rv0132c	fgd2	38.0541	371.554	3.28745	2.17931e-12		Rv0132c	fgd2	371.554	463.326	0.318455	0.610468
Rv0133	Rv0133	1283.41	1102.24	-0.219548	0.822657		Rv0133	Rv0133	544.167	1784.05	1.71303	0.161835		Rv0133	Rv0133	1784.05	913.122	-0.966276	0.506993
Rv0134	ephF	4838.47	3682.29	-0.393949	0.454967		Rv0134	ephF	2047.38	701.573	-1.54511	0.000231024		Rv0134	ephF	701.573	1134.82	0.693795	0.183538
Rv0135c	Rv0135c	906.052	1374.05	0.600771	0.0864703		Rv0135c	Rv0135c	383.751	386.465	0.0101649	0.995		Rv0135c	Rv0135c	386.465	876.276	1.18105	0.0110152
Rv0136	cyp138	356.65	384.564	0.108716	0.8541		Rv0136	cyp138	151.061	392.222	1.37654	0.00304962		Rv0136	cyp138	392.222	210.77	-0.895999	0.100843
Rv0137c	msrA	591.184	809.333	0.453126	0.237709		Rv0137c	msrA	250.201	580.911	1.21523	0.00561514		Rv0137c	msrA	580.911	541.235	-0.10206	0.917057
Rv0138	Rv0138	310.457	337.745	0.12154	0.856255		Rv0138	Rv0138	131.441	94.3344	-0.478564	0.433434		Rv0138	Rv0138	94.3344	82.7502	-0.189021	0.86318
Rv0139	Rv0139	683.753	789.5	0.207464	0.617141		Rv0139	Rv0139	289.752	88.9852	-1.70318	0.000233717		Rv0139	Rv0139	88.9852	207.406	1.22082	0.0243265
Rv0140	Rv0140	174.63	1511.52	3.11363	6.5766e-10		Rv0140	Rv0140	74.0479	188.675	1.34938	0.00340536		Rv0140	Rv0140	188.675	150.598	-0.325208	0.626258
Rv0141c	Rv0141c	1435.54	891.851	-0.686714	0.183341		Rv0141c	Rv0141c	609.068	694.772	0.189935	0.745978		Rv0141c	Rv0141c	694.772	508.825	-0.449371	0.430266
Rv0142	Rv0142	127.084	297.583	1.22751	0.00793265		Rv0142	Rv0142	53.9295	99.1356	0.87833	0.17195		Rv0142	Rv0142	99.1356	103.908	0.0678338	0.965741
Rv0143c	Rv0143c	961.801	1178.89	0.293613	0.429601		Rv0143c	Rv0143c	407.707	312.489	-0.383729	0.428253		Rv0143c	Rv0143c	312.489	421.343	0.431189	0.451246
Rv0144	Rv0144	5309.77	2546.12	-1.06035	0.000447605		Rv0144	Rv0144	2251.41	2544.63	0.176624	0.723957		Rv0144	Rv0144	2544.63	2183.98	-0.220493	0.706153
Rv0145	Rv0145	17158.7	8538.19	-1.00694	0.000448999		Rv0145	Rv0145	7266.5	4208.14	-0.788079	0.0568205		Rv0145	Rv0145	4208.14	10484.1	1.31695	0.00270204
Rv0146	Rv0146	1816.77	936.099	-0.956642	0.411958		Rv0146	Rv0146	771.883	194.331	-1.98986	0.0297465		Rv0146	Rv0146	194.331	274.562	0.498612	0.702374
Rv0147	Rv0147	4614.04	4301.08	-0.10133	0.840412		Rv0147	Rv0147	1956.37	8803.42	2.16988	1.66732e-07		Rv0147	Rv0147	8803.42	2684.74	-1.71328	4.24165e-05
Rv0148	Rv0148	3536.51	2586.5	-0.451324	0.17613		Rv0148	Rv0148	1498.77	6478.58	2.1119	3.35991e-07		Rv0148	Rv0148	6478.58	2848.68	-1.18538	0.0069547
Rv0149	Rv0149	1738.35	1596.91	-0.122438	0.83262		Rv0149	Rv0149	737.01	2397.45	1.70174	5.92646e-05		Rv0149	Rv0149	2397.45	1457.39	-0.718112	0.147275
Rv0150c	Rv0150c	35.5658	38.5351	0.115683	0.925543		Rv0150c	Rv0150c	15.0834	7.21199	-1.0645	0.32363		Rv0150c	Rv0150c	7.21199	15.2043	1.07601	0.471337
Rv0151c	PE1	517.017	446.132	-0.212741	0.62044		Rv0151c	PE1	218.875	152.304	-0.52315	0.35933		Rv0151c	PE1	152.304	175.931	0.208055	0.759424
Rv0152c	PE2	143.581	201.874	0.49159	0.358101		Rv0152c	PE2	60.806	64.2089	0.0785599	0.864681		Rv0152c	PE2	64.2089	200.49	1.64269	0.00394053
Rv0153c	ptbB	471.209	600.521	0.349847	0.423167		Rv0153c	ptbB	199.632	417.197	1.06339	0.021092		Rv0153c	ptbB	417.197	567.307	0.443399	0.457778
Rv0154c	fadE2	1085.58	706.918	-0.618855	0.141656		Rv0154c	fadE2	459.496	721.831	0.651609	0.131966		Rv0154c	fadE2	721.831	506.5	-0.511097	0.343613
Rv0155	pntAa	1403.43	1673.58	0.25398	0.508317		Rv0155	pntAa	594.6	121.504	-2.29092	6.5351e-08		Rv0155	pntAa	121.504	312.234	1.36163	0.00576925
Rv0156	pntAb	577.037	541.15	-0.0926353	0.824284		Rv0156	pntAb	244.401	20.034	-3.60872	8.35536e-12		Rv0156	pntAb	20.034	60.0528	1.58378	0.0243265
Rv0157	pntB	3166.12	5589.62	0.820033	0.0072177		Rv0157	pntB	1341.35	179.616	-2.9007	5.37199e-13		Rv0157	pntB	179.616	436.547	1.28122	0.00614899
Rv0157A	Rv0157A	458.737	511.775	0.157842	0.691478		Rv0157A	Rv0157A	194.4	1115.99	2.52123	3.93933e-09		Rv0157A	Rv0157A	1115.99	855.061	-0.38423	0.490073
Rv0158	Rv0158	2974.17	1727.84	-0.783514	0.0103474		Rv0158	Rv0158	1259.9	472.316	-1.41548	0.000671529		Rv0158	Rv0158	472.316	266.772	-0.824144	0.102101
Rv0159c	PE3	83.6321	109.655	0.390836	0.557835		Rv0159c	PE3	35.4206	73.792	1.05888	0.058928		Rv0159c	PE3	73.792	133.714	0.857612	0.196757
Rv0160c	PE4	29.717	54.0536	0.863105	0.276065		Rv0160c	PE4	12.5855	85.3451	2.76154	1.87491e-05		Rv0160c	PE4	85.3451	59.3301	-0.524544	0.580459
Rv0161	Rv0161	105.192	338.627	1.68667	6.4241e-05		Rv0161	Rv0161	44.5502	73.4961	0.722235	0.214446		Rv0161	Rv0161	73.4961	113.003	0.620618	0.409414
Rv0162c	adhE1	107.947	138.31	0.357589	0.648219		Rv0162c	adhE1	45.7577	41.2755	-0.148728	0.832158		Rv0162c	adhE1	41.2755	57.9158	0.48867	0.580435
Rv0163	Rv0163	316.12	322.194	0.0274607	0.990953		Rv0163	Rv0163	133.799	101.461	-0.399144	0.554725		Rv0163	Rv0163	101.461	174.933	0.785876	0.222676
Rv0164	TB18.5	2939.84	3518.34	0.259158	0.881437		Rv0164	TB18.5	1244.44	2978.73	1.2592	0.412753		Rv0164	TB18.5	2978.73	1353.43	-1.13807	0.583219
Rv0165c	mce1R	3429.56	1584.3	-1.11418	0.000179809		Rv0165c	mce1R	1454.03	861.632	-0.754911	0.0791366		Rv0165c	mce1R	861.632	807.394	-0.0937989	0.91885
Rv0166	fadD5	15123.5	12909.6	-0.228345	0.638444		Rv0166	fadD5	6405.48	3170.07	-1.01479	0.0542409		Rv0166	fadD5	3170.07	4256.86	0.425274	0.528275
Rv0167	yrbE1A	2405.62	4723.23	0.973365	0.00370937		Rv0167	yrbE1A	1019.89	390.002	-1.38687	0.00055546		Rv0167	yrbE1A	390.002	1672.97	2.10086	1.15669e-06
Rv0168	yrbE1B	3301.62	6239.87	0.918342	0.00265213		Rv0168	yrbE1B	1399.28	629.672	-1.15202	0.00555253		Rv0168	yrbE1B	629.672	3179.55	2.33615	5.33634e-08
Rv0169	mce1A	7059.39	12646.9	0.841164	0.00495746		Rv0169	mce1A	2993.96	1231.26	-1.28192	0.0011272		Rv0169	mce1A	1231.26	6306.53	2.35671	1.43883e-08
Rv0170	mce1B	6660.1	13031.7	0.96841	0.0338356		Rv0170	mce1B	2827.43	697.174	-2.0199	0.000342108		Rv0170	mce1B	697.174	2920.1	2.06643	0.00106738
Rv0171	mce1C	5215.1	10418.8	0.998419	0.000670501		Rv0171	mce1C	2211.58	403.895	-2.45302	2.62275e-10		Rv0171	mce1C	403.895	2957.37	2.87226	4.4995e-12
Rv0172	mce1D	4633.14	8722.36	0.912727	0.00233275		Rv0172	mce1D	1963.65	427.854	-2.19834	1.59413e-08		Rv0172	mce1D	427.854	1871.27	2.12883	4.673e-07
Rv0173	lprK	5374.94	6765.24	0.331891	0.353901		Rv0173	lprK	2278.48	216.219	-3.3975	1.34198e-17		Rv0173	lprK	216.219	1036.23	2.26077	1.56937e-07
Rv0174	mce1F	18068.3	21174.3	0.228858	0.559501		Rv0174	mce1F	7656.61	1815.66	-2.07622	7.47048e-08		Rv0174	mce1F	1815.66	4587.74	1.33729	0.00190485
Rv0175	Rv0175	5730.58	5955.95	0.0556503	0.911857		Rv0175	Rv0175	2428.52	478.847	-2.34244	1.80087e-09		Rv0175	Rv0175	478.847	1387.21	1.53455	0.000550015
Rv0176	Rv0176	2448.26	1751.82	-0.482902	0.1333		Rv0176	Rv0176	1036.93	116.705	-3.15138	5.93125e-14		Rv0176	Rv0176	116.705	219.896	0.913959	0.0880047
Rv0177	Rv0177	27161.8	20949.3	-0.374679	0.234439		Rv0177	Rv0177	11501.6	6786.91	-0.761006	0.0856923		Rv0177	Rv0177	6786.91	4012.36	-0.758303	0.104096
Rv0178	Rv0178	9461.69	8178.44	-0.210272	0.595326		Rv0178	Rv0178	4010.31	1152.64	-1.79877	3.14413e-06		Rv0178	Rv0178	1152.64	1152.53	-0.000139988	0.978015
Rv0179c	lprO	2804.32	2758.17	-0.0239396	0.919494		Rv0179c	lprO	1187.28	6358.49	2.42103	3.55583e-09		Rv0179c	lprO	6358.49	2438.82	-1.3825	0.00121442
Rv0180c	Rv0180c	1717.46	972.471	-0.820552	0.00995048		Rv0180c	Rv0180c	727.691	584.583	-0.315918	0.520338		Rv0180c	Rv0180c	584.583	615.452	0.0742393	0.921166
Rv0181c	Rv0181c	3911.94	1722.2	-1.18364	0.000138698		Rv0181c	Rv0181c	1656.27	918.982	-0.849826	0.0508073		Rv0181c	Rv0181c	918.982	845.826	-0.119676	0.865725
Rv0182c	sigG	3647.84	1964.09	-0.89318	0.00302324		Rv0182c	sigG	1545.09	1773.58	0.198972	0.700307		Rv0182c	sigG	1773.58	1299.93	-0.448231	0.394164
Rv0183	Rv0183	659.894	467.025	-0.498733	0.23904		Rv0183	Rv0183	279.498	203.299	-0.459235	0.505867		Rv0183	Rv0183	203.299	138.789	-0.550711	0.484494
Rv0184	Rv0184	2460.45	721.217	-1.77042	6.65298e-05		Rv0184	Rv0184	1041.34	1344.59	0.368732	0.628018		Rv0184	Rv0184	1344.59	256.679	-2.38913	0.00326887
Rv0185	Rv0185	1310.56	465.79	-1.49243	2.6513e-06		Rv0185	Rv0185	555.685	531.368	-0.0645559	0.891087		Rv0185	Rv0185	531.368	196.169	-1.43762	0.0221175
Rv0186	bglS	5606.11	2186.33	-1.35849	1.62696e-06		Rv0186	bglS	2375.78	840.583	-1.49894	0.000148596		Rv0186	bglS	840.583	743.311	-0.177425	0.775442
Rv0186A	mymT	1215.86	3497.8	1.52448	5.59731e-07		Rv0186A	mymT	514.615	4540.83	3.14139	4.36053e-12		Rv0186A	mymT	4540.83	6828.69	0.588651	0.31772
Rv0187	Rv0187	1590.54	942.758	-0.754559	0.0224847		Rv0187	Rv0187	673.972	629.599	-0.0982541	0.861576		Rv0187	Rv0187	629.599	360.603	-0.804021	0.120223
Rv0188	Rv0188	1071.22	2100.64	0.971576	0.00219034		Rv0188	Rv0188	453.792	61397.9	7.08001	4.63833e-36		Rv0188	Rv0188	61397.9	24540.1	-1.32305	0.0145333
Rv0189c	ilvD	3211.82	2041.32	-0.653892	0.0394736		Rv0189c	ilvD	1361.04	888.786	-0.614798	0.165746		Rv0189c	ilvD	888.786	642.809	-0.467447	0.393138
Rv0190	Rv0190	9047.03	5569.6	-0.69987	0.0213033		Rv0190	Rv0190	3832.38	4311.43	0.169926	0.903676		Rv0190	Rv0190	4311.43	1665.62	-1.37211	0.0998319
Rv0191	Rv0191	2761.71	1797.44	-0.619615	0.0574808		Rv0191	Rv0191	1170.96	539.679	-1.11752	0.00754664		Rv0191	Rv0191	539.679	444.294	-0.280585	0.606652
Rv0192	Rv0192	2055.61	1686.77	-0.285301	0.45098		Rv0192	Rv0192	871.229	383.622	-1.18336	0.00407933		Rv0192	Rv0192	383.622	367.124	-0.0634206	0.926819
Rv0192A	Rv0192A	356.251	313.455	-0.184635	0.94823		Rv0192A	Rv0192A	151.281	142.118	-0.0901378	0.863808		Rv0192A	Rv0192A	142.118	198.498	0.482035	0.535309
Rv0193c	Rv0193c	366.628	288.216	-0.347166	0.521337		Rv0193c	Rv0193c	155.195	283.963	0.871621	0.0677271		Rv0193c	Rv0193c	283.963	218.372	-0.378914	0.575026
Rv0194	Rv0194	73.7579	112.823	0.613187	0.297006		Rv0194	Rv0194	31.278	152.786	2.2883	2.73757e-06		Rv0194	Rv0194	152.786	169.047	0.145905	0.86972
Rv0195	Rv0195	210.504	794.891	1.91691	4.75583e-07		Rv0195	Rv0195	89.3634	1229.95	3.78277	3.15251e-19		Rv0195	Rv0195	1229.95	286.214	-2.10343	5.97255e-07
Rv0196	Rv0196	451.701	229.077	-0.979534	0.047194		Rv0196	Rv0196	191.702	459.479	1.26114	0.00288324		Rv0196	Rv0196	459.479	110.366	-2.0577	3.94594e-06
Rv0197	Rv0197	1245.87	627.846	-0.988672	0.00265005		Rv0197	Rv0197	528.204	973.484	0.882061	0.0501447		Rv0197	Rv0197	973.484	463.29	-1.07124	0.0340342
Rv0198c	zmp1	3924.09	3506.15	-0.162468	0.676052		Rv0198c	zmp1	1662.03	2108.53	0.343289	0.448166		Rv0198c	zmp1	2108.53	1404.32	-0.586361	0.248361
Rv0199	Rv0199	267.195	258.879	-0.0456146	0.984681		Rv0199	Rv0199	113.336	30.4784	-1.89475	0.000583398		Rv0199	Rv0199	30.4784	34.5737	0.181889	0.881878
Rv0200	Rv0200	545.382	690.654	0.340698	0.447262		Rv0200	Rv0200	230.962	30.1957	-2.93524	1.59169e-09		Rv0200	Rv0200	30.1957	71.061	1.23472	0.0427383
Rv0201c	Rv0201c	621.022	508.439	-0.288572	0.514938		Rv0201c	Rv0201c	263.225	165.03	-0.673568	0.289729		Rv0201c	Rv0201c	165.03	252.369	0.612806	0.425644
Rv0202c	mmpL11	8585.35	8128.99	-0.0788017	0.902379		Rv0202c	mmpL11	3637.58	3552.59	-0.0341089	0.948609		Rv0202c	mmpL11	3552.59	4668.01	0.393935	0.450945
Rv0203	Rv0203	325.998	804.196	1.30268	0.179518		Rv0203	Rv0203	137.859	123.364	-0.160262	0.955897		Rv0203	Rv0203	123.364	138.721	0.169263	0.902517
Rv0204c	Rv0204c	1379.32	1049.45	-0.394325	0.255881		Rv0204c	Rv0204c	584.416	374.32	-0.642724	0.162223		Rv0204c	Rv0204c	374.32	458.329	0.292112	0.610814
Rv0205	Rv0205	194.721	356.568	0.87277	0.0276073		Rv0205	Rv0205	82.5914	45.2267	-0.868817	0.13867		Rv0205	Rv0205	45.2267	74.6852	0.723647	0.351363
Rv0206c	mmpL3	7716.87	6666.07	-0.211178	0.570018		Rv0206c	mmpL3	3270.51	3116.52	-0.0695797	0.908823		Rv0206c	mmpL3	3116.52	2002.49	-0.638141	0.183643
Rv0207c	Rv0207c	1614.87	2069.1	0.357592	0.447262		Rv0207c	Rv0207c	684.923	983.243	0.521606	0.284401		Rv0207c	Rv0207c	983.243	1141.89	0.215803	0.703765
Rv0208c	Rv0208c	3684.35	2047.96	-0.847221	0.00517241		Rv0208c	Rv0208c	1559.84	4164.9	1.41688	0.00628658		Rv0208c	Rv0208c	4164.9	1740.1	-1.25911	0.0224275
Rv0209	Rv0209	206.89	192.707	-0.102455	0.879697		Rv0209	Rv0209	87.5956	89.8332	0.0363905	0.982057		Rv0209	Rv0209	89.8332	104.6	0.219561	0.792527
Rv0210	Rv0210	304.587	419.715	0.462554	0.294953		Rv0210	Rv0210	129.101	126.824	-0.0256713	0.977875		Rv0210	Rv0210	126.824	145.933	0.202476	0.818462
Rv0211	pckA	16485.4	9942.2	-0.729551	0.0106976		Rv0211	pckA	6981.56	10053	0.526007	0.200258		Rv0211	pckA	10053	5153.72	-0.963942	0.0286465
Rv0212c	nadR	267.043	485.613	0.862736	0.0580569		Rv0212c	nadR	113.134	663.409	2.55186	0.000396035		Rv0212c	nadR	663.409	484.151	-0.45444	0.645832
Rv0213c	Rv0213c	207.975	349.63	0.749422	0.0765199		Rv0213c	Rv0213c	88.239	270.563	1.61647	0.000313745		Rv0213c	Rv0213c	270.563	350.812	0.374735	0.575978
Rv0214	fadD4	208.72	463.319	1.15044	0.00269023		Rv0214	fadD4	88.4532	177.528	1.00506	0.0473879		Rv0214	fadD4	177.528	141.347	-0.328802	0.610258
Rv0215c	fadE3	1251.08	702.123	-0.833379	0.0095756		Rv0215c	fadE3	529.874	309.206	-0.77708	0.0965376		Rv0215c	fadE3	309.206	236.821	-0.38477	0.537129
Rv0216	Rv0216	256.213	466.324	0.863989	0.315416		Rv0216	Rv0216	108.532	189.241	0.8021	0.101725		Rv0216	Rv0216	189.241	277.24	0.55091	0.371745
Rv0217c	lipW	194.819	266.562	0.452338	0.329808		Rv0217c	lipW	82.5782	178.706	1.11376	0.0356827		Rv0217c	lipW	178.706	151.669	-0.236667	0.796422
Rv0218	Rv0218	146.526	226.158	0.626176	0.215272		Rv0218	Rv0218	62.0703	97.157	0.646416	0.320925		Rv0218	Rv0218	97.157	152.282	0.64836	0.4026
Rv0219	Rv0219	29.1615	25.984	-0.166438	0.920502		Rv0219	Rv0219	12.3405	18.2349	0.563295	0.727632		Rv0219	Rv0219	18.2349	38.8532	1.09133	0.520733
Rv0220	lipC	2577.47	4124.22	0.678162	0.0421507		Rv0220	lipC	1091.94	1930.45	0.822047	0.0596611		Rv0220	lipC	1930.45	1242.12	-0.636136	0.20947
Rv0221	Rv0221	2848.93	3353.63	0.235303	0.479181		Rv0221	Rv0221	1208.31	1538.61	0.348635	0.507515		Rv0221	Rv0221	1538.61	1008.55	-0.609345	0.222676
Rv0222	echA1	1501.31	2051.76	0.45064	0.181224		Rv0222	echA1	636.5	817.273	0.360657	0.493918		Rv0222	echA1	817.273	792.408	-0.0445742	0.97656
Rv0223c	Rv0223c	337.509	763.162	1.17706	0.000844014		Rv0223c	Rv0223c	143.061	1037.89	2.85895	7.77966e-11		Rv0223c	Rv0223c	1037.89	386.535	-1.42498	0.00182792
Rv0224c	Rv0224c	27.9239	53.6524	0.942143	0.265134		Rv0224c	Rv0224c	11.8419	13.3655	0.174616	0.892096		Rv0224c	Rv0224c	13.3655	15.5475	0.218165	0.973079
Rv0225	Rv0225	895.627	573.597	-0.64286	0.300012		Rv0225	Rv0225	378.846	54.3365	-2.80162	0.00106613		Rv0225	Rv0225	54.3365	115.717	1.09061	0.330871
Rv0226c	Rv0226c	330.087	425.433	0.366087	0.406111		Rv0226c	Rv0226c	139.898	14.3254	-3.28773	6.90033e-09		Rv0226c	Rv0226c	14.3254	22.9989	0.682993	0.465205
Rv0227c	Rv0227c	1474.25	1140.15	-0.370761	0.33238		Rv0227c	Rv0227c	624.18	123.838	-2.33351	9.97521e-08		Rv0227c	Rv0227c	123.838	123.668	-0.00198124	1
Rv0228	Rv0228	563.14	708.728	0.331738	0.543219		Rv0228	Rv0228	238.789	124.51	-0.93947	0.0473797		Rv0228	Rv0228	124.51	176.228	0.501174	0.44686
Rv0229c	Rv0229c	2694.11	2704.01	0.00528886	0.959032		Rv0229c	Rv0229c	1141.29	451.122	-1.33908	0.0151778		Rv0229c	Rv0229c	451.122	205.492	-1.13443	0.0494031
Rv0230c	php	215.028	286.009	0.411534	0.45089		Rv0230c	php	90.9506	277.045	1.60697	0.00345875		Rv0230c	php	277.045	217.987	-0.345875	0.649345
Rv0231	fadE4	565.89	550.469	-0.0398599	0.933747		Rv0231	fadE4	239.733	419.516	0.807296	0.0813957		Rv0231	fadE4	419.516	308.262	-0.44457	0.458144
Rv0232	Rv0232	9395.37	4824.08	-0.961695	0.000717929		Rv0232	Rv0232	3978.92	2388.86	-0.736052	0.0922206		Rv0232	Rv0232	2388.86	2800.96	0.229598	0.694354
Rv0233	nrdB	5054.04	2956.92	-0.773341	0.0100256		Rv0233	nrdB	2140.3	2531.94	0.242432	0.614494		Rv0233	nrdB	2531.94	2468.22	-0.0367763	0.965741
Rv0234c	gabD1	752.681	514.131	-0.549902	0.150163		Rv0234c	gabD1	318.605	411.202	0.368076	0.433148		Rv0234c	gabD1	411.202	196.668	-1.06408	0.0362909
Rv0235c	Rv0235c	348.855	447.536	0.359377	0.388572		Rv0235c	Rv0235c	147.965	282.05	0.930699	0.0453765		Rv0235c	Rv0235c	282.05	281.056	-0.00509285	0.983022
Rv0236A	Rv0236A	252.832	331.778	0.392038	0.434983		Rv0236A	Rv0236A	106.939	85.972	-0.314856	0.652932		Rv0236A	Rv0236A	85.972	129.356	0.589412	0.409857
Rv0236c	aftD	1452.43	1012.71	-0.520257	0.131536		Rv0236c	aftD	615.467	55.8332	-3.46249	9.89038e-15		Rv0236c	aftD	55.8332	82.7502	0.56764	0.366121
Rv0237	lpqI	311.302	479.271	0.622527	0.115249		Rv0237	lpqI	131.818	75.7117	-0.799956	0.166097		Rv0237	lpqI	75.7117	54.5514	-0.472899	0.506482
Rv0238	Rv0238	6716.24	4697.76	-0.515681	0.372151		Rv0238	Rv0238	2841.71	805.707	-1.81843	0.00252195		Rv0238	Rv0238	805.707	756.977	-0.090007	0.959073
Rv0239	vapB24	2686.2	2794.58	0.0570605	0.875651		Rv0239	vapB24	1138.72	708.014	-0.685563	0.13766		Rv0239	vapB24	708.014	784.047	0.147163	0.83254
Rv0240	vapC24	289.207	212.909	-0.441864	0.366363		Rv0240	vapC24	122.719	107.433	-0.191931	0.764474		Rv0240	vapC24	107.433	89.6607	-0.260883	0.737729
Rv0241c	htdX	5096.23	2042.71	-1.31895	3.83964e-06		Rv0241c	htdX	2157.77	193.702	-3.47763	9.72168e-18		Rv0241c	htdX	193.702	307.154	0.665122	0.194474
Rv0242c	fabG4	8747.35	3726.94	-1.23085	2.04874e-05		Rv0242c	fabG4	3708.1	241.103	-3.94296	9.64344e-23		Rv0242c	fabG4	241.103	301.382	0.321946	0.583219
Rv0243	fadA2	26847.3	12508.2	-1.1019	0.000113591		Rv0243	fadA2	11374.6	1038.05	-3.45387	5.8256e-19		Rv0243	fadA2	1038.05	1532.07	0.561616	0.244415
Rv0244c	fadE5	2516.27	2454.6	-0.0357968	0.949796		Rv0244c	fadE5	1066.21	3727.69	1.80579	0.000123729		Rv0244c	fadE5	3727.69	1276.14	-1.5465	0.00179617
Rv0245	Rv0245	410.843	682.908	0.733104	0.0515318		Rv0245	Rv0245	174.019	181.803	0.0631327	0.903676		Rv0245	Rv0245	181.803	305.475	0.748676	0.175313
Rv0246	Rv0246	324.823	351.098	0.112222	0.832291		Rv0246	Rv0246	137.667	140.839	0.0328641	0.94825		Rv0246	Rv0246	140.839	186.014	0.401365	0.539237
Rv0247c	Rv0247c	7561.05	6644.83	-0.186353	0.574272		Rv0247c	Rv0247c	3201.7	438.632	-2.86776	3.88367e-13		Rv0247c	Rv0247c	438.632	271.894	-0.689966	0.171589
Rv0248c	Rv0248c	21956.7	15819.2	-0.472983	0.123385		Rv0248c	Rv0248c	9303.78	1608.09	-2.53246	6.09583e-11		Rv0248c	Rv0248c	1608.09	882.35	-0.86593	0.0627097
Rv0249c	Rv0249c	11697.7	10802.4	-0.114881	0.770418		Rv0249c	Rv0249c	4956.16	1626.71	-1.60727	6.66471e-05		Rv0249c	Rv0249c	1626.71	910.683	-0.836931	0.0651958
Rv0250c	Rv0250c	7771.91	9717.73	0.322351	0.391819		Rv0250c	Rv0250c	3291.94	2681.4	-0.29595	0.562383		Rv0250c	Rv0250c	2681.4	1701.56	-0.656132	0.180179
Rv0251c	hsp	723.179	65372.3	6.49818	2.49081e-100		Rv0251c	hsp	306.616	1749.84	2.51272	8.0417e-10		Rv0251c	hsp	1749.84	2531.89	0.532989	0.317695
Rv0252	nirB	1061.43	868.878	-0.288785	0.42846		Rv0252	nirB	449.715	500.698	0.154927	0.741798		Rv0252	nirB	500.698	734.685	0.553186	0.298096
Rv0253	nirD	56.9529	66.6682	0.227229	0.850155		Rv0253	nirD	24.1694	39.2287	0.69873	0.33814		Rv0253	nirD	39.2287	57.4582	0.550602	0.534551
Rv0254c	cobU	67.1908	266.023	1.98522	0.000499024		Rv0254c	cobU	28.4125	42.4961	0.580807	0.541597		Rv0254c	cobU	42.4961	179.815	2.08111	0.019121
Rv0255c	cobQ1	236.007	682.918	1.53289	9.51561e-06		Rv0255c	cobQ1	99.9887	89.2546	-0.163839	0.770966		Rv0255c	cobQ1	89.2546	125.956	0.496916	0.451002
Rv0256c	PPE2	487.121	1095.01	1.16859	0.00206504		Rv0256c	PPE2	206.242	371.48	0.84895	0.0563398		Rv0256c	PPE2	371.48	329.93	-0.171126	0.830135
Rv0257	Rv0257	196.466	223.744	0.187569	0.704052		Rv0257	Rv0257	83.2123	648.415	2.96205	4.20383e-11		Rv0257	Rv0257	648.415	377.716	-0.779615	0.1375
Rv0258c	Rv0258c	48.7788	79.2034	0.699309	0.324884		Rv0258c	Rv0258c	20.7004	95.3161	2.20306	0.00016427		Rv0258c	Rv0258c	95.3161	84.4661	-0.174348	0.862926
Rv0259c	Rv0259c	54.9564	97.0876	0.820999	0.203027		Rv0259c	Rv0259c	23.2725	72.7905	1.64512	0.00419582		Rv0259c	Rv0259c	72.7905	101.771	0.483507	0.558224
Rv0260c	Rv0260c	12.9004	6.81678	-0.920249	0.681946		Rv0260c	Rv0260c	5.46817	39.3624	2.84769	5.84929e-05		Rv0260c	Rv0260c	39.3624	90.0092	1.19325	0.130396
Rv0261c	narK3	263.045	448.234	0.768942	0.0560707		Rv0261c	narK3	111.424	156.573	0.490782	0.281514		Rv0261c	narK3	156.573	450.415	1.52442	0.00273186
Rv0262c	aac	1367.46	2672.83	0.966875	0.00239734		Rv0262c	aac	579.986	3759.07	2.69629	4.88485e-11		Rv0262c	aac	3759.07	4623.27	0.298537	0.592492
Rv0263c	Rv0263c	359.225	829.566	1.20747	0.00047611		Rv0263c	Rv0263c	152.221	3183.07	4.38618	5.14312e-25		Rv0263c	Rv0263c	3183.07	4704.9	0.563744	0.255112
Rv0264c	Rv0264c	203.618	239.912	0.236642	0.610974		Rv0264c	Rv0264c	86.3447	856.559	3.31037	4.36827e-14		Rv0264c	Rv0264c	856.559	1085.76	0.342083	0.564447
Rv0265c	Rv0265c	1244.52	1573.12	0.338042	0.303954		Rv0265c	Rv0265c	527.53	133.451	-1.98294	2.66405e-06		Rv0265c	Rv0265c	133.451	217.603	0.705382	0.203365
Rv0266c	oplA	394.156	805.7	1.03148	0.00314999		Rv0266c	oplA	167.086	348.435	1.0603	0.017434		Rv0266c	oplA	348.435	466.987	0.422492	0.484494
Rv0267	narU	57.6118	81.722	0.504361	0.447262		Rv0267	narU	24.4055	77.3772	1.6647	0.0035045		Rv0267	narU	77.3772	43.3251	-0.836705	0.307155
Rv0268c	Rv0268c	3144.8	2076.93	-0.598514	0.0616813		Rv0268c	Rv0268c	1331.19	4936.22	1.89069	3.30627e-06		Rv0268c	Rv0268c	4936.22	3505.24	-0.493896	0.332081
Rv0269c	Rv0269c	878.647	1158.82	0.399301	0.260362		Rv0269c	Rv0269c	372.387	259.154	-0.522994	0.255205		Rv0269c	Rv0269c	259.154	348.602	0.427773	0.457778
Rv0270	fadD2	17691.9	9089.63	-0.960797	0.00100069		Rv0270	fadD2	7499.72	10963.8	0.547841	0.237896		Rv0270	fadD2	10963.8	5643.16	-0.958173	0.0329872
Rv0271c	fadE6	4528.14	3916.29	-0.209431	0.590574		Rv0271c	fadE6	1918.2	1976.29	0.0430415	0.9634		Rv0271c	fadE6	1976.29	2111.18	0.0952565	0.905962
Rv0272c	Rv0272c	3866.47	3408.89	-0.181711	0.828964		Rv0272c	Rv0272c	1635.02	4158.5	1.34676	0.00425724		Rv0272c	Rv0272c	4158.5	2724.22	-0.610222	0.311113
Rv0273c	Rv0273c	3467.56	2991.54	-0.213035	0.83262		Rv0273c	Rv0273c	1465.92	4713.31	1.68494	0.0199024		Rv0273c	Rv0273c	4713.31	2526.31	-0.899708	0.318317
Rv0274	Rv0274	1663.96	1737.87	0.0626947	0.857219		Rv0274	Rv0274	705.254	5465.44	2.95412	1.35604e-12		Rv0274	Rv0274	5465.44	4332.18	-0.335246	0.535309
Rv0275c	Rv0275c	376.643	890.87	1.24202	0.000271561		Rv0275c	Rv0275c	159.53	4481.41	4.81205	1.70936e-30		Rv0275c	Rv0275c	4481.41	1730.09	-1.3731	0.00103281
Rv0276	Rv0276	1686.24	3753.24	1.15433	0.00110726		Rv0276	Rv0276	714.318	7105.58	3.31432	6.76937e-11		Rv0276	Rv0276	7105.58	5889.35	-0.270843	0.696661
Rv0277A	vapB25	2051.36	2266.34	0.143781	0.692984		Rv0277A	vapB25	868.813	1545.66	0.831102	0.052438		Rv0277A	vapB25	1545.66	1569.63	0.0222072	0.998587
Rv0277c	vapC25	1151.52	727.283	-0.662949	0.0581296		Rv0277c	vapC25	487.831	683.666	0.486911	0.338733		Rv0277c	vapC25	683.666	299.017	-1.19307	0.0125866
Rv0278c	PE_PGRS3	207.991	261.942	0.332725	0.542694		Rv0278c	PE_PGRS3	88.1645	226.574	1.36171	0.00909867		Rv0278c	PE_PGRS3	226.574	262.3	0.211239	0.776554
Rv0279c	PE_PGRS4	608.55	760.201	0.321006	0.606542		Rv0279c	PE_PGRS4	257.905	449.411	0.801195	0.0838706		Rv0279c	PE_PGRS4	449.411	507.566	0.17556	0.7915
Rv0280	PPE3	87717.9	9648.61	-3.18448	2.6512e-33		Rv0280	PPE3	37155.2	4743.58	-2.96952	8.00895e-15		Rv0280	PPE3	4743.58	2055.08	-1.20678	0.00553193
Rv0281	Rv0281	46573.2	2796.5	-4.05781	1.25265e-50		Rv0281	Rv0281	19737.9	2251.47	-3.13203	5.80384e-16		Rv0281	Rv0281	2251.47	1572.82	-0.517515	0.320177
Rv0282	eccA3	90796.8	31843.2	-1.51166	2.27427e-08		Rv0282	eccA3	38475.7	19090	-1.01113	0.0135408		Rv0282	eccA3	19090	15640	-0.28757	0.617112
Rv0283	eccB3	17954.3	5534.72	-1.69774	5.83969e-10		Rv0283	eccB3	7610.36	1239.49	-2.61821	9.34532e-12		Rv0283	eccB3	1239.49	1048.17	-0.241882	0.673053
Rv0284	eccC3	30711.6	12759.2	-1.26725	6.26644e-06		Rv0284	eccC3	13012.5	2038.48	-2.67434	3.37661e-12		Rv0284	eccC3	2038.48	2249.41	0.142053	0.839079
Rv0285	PE5	2417.89	1243.24	-0.959643	0.234195		Rv0285	PE5	1022.55	142.215	-2.84602	0.00248963		Rv0285	PE5	142.215	187.969	0.402422	0.741478
Rv0286	PPE4	15143.3	7284.64	-1.05575	0.000124973		Rv0286	PPE4	6415.8	1516.79	-2.08061	7.53699e-08		Rv0286	PPE4	1516.79	1242.95	-0.287249	0.633886
Rv0287	esxG	3907.64	2581.71	-0.597974	0.0620504		Rv0287	esxG	1655.89	636.638	-1.37906	0.00057996		Rv0287	esxG	636.638	514.706	-0.306726	0.600601
Rv0288	esxH	4367.56	2586.9	-0.755602	0.0135362		Rv0288	esxH	1851.87	803.302	-1.20497	0.00238311		Rv0288	esxH	803.302	759.753	-0.080412	0.953802
Rv0289	espG3	8340.93	4952.43	-0.752072	0.0115411		Rv0289	espG3	3535.59	723.772	-2.28835	4.2392e-09		Rv0289	espG3	723.772	972.608	0.426324	0.432248
Rv0290	eccD3	2978.6	1442.22	-1.04635	0.00056526		Rv0290	eccD3	1262.8	124.567	-3.34163	5.93345e-16		Rv0290	eccD3	124.567	231.85	0.896268	0.0894961
Rv0291	mycP3	2753.82	1646.07	-0.742406	0.039284		Rv0291	mycP3	1167.97	107.702	-3.43889	8.92917e-17		Rv0291	mycP3	107.702	307.004	1.51121	0.00127905
Rv0292	eccE3	785.947	532.834	-0.560747	0.112676		Rv0292	eccE3	332.911	36.4062	-3.19288	6.75097e-12		Rv0292	eccE3	36.4062	181.734	2.31958	9.65119e-06
Rv0293c	Rv0293c	1080.96	1651.44	0.611413	0.0830001		Rv0293c	Rv0293c	457.834	1015.76	1.14966	0.00715744		Rv0293c	Rv0293c	1015.76	2905.24	1.5161	0.000519151
Rv0294	tam	79.0629	122.591	0.632781	0.309167		Rv0294	tam	33.5397	127.784	1.92977	0.000418835		Rv0294	tam	127.784	159.001	0.315321	0.686538
Rv0295c	Rv0295c	370.455	604.823	0.707216	0.307422		Rv0295c	Rv0295c	157.037	180.506	0.200937	0.743218		Rv0295c	Rv0295c	180.506	194.188	0.105409	0.894068
Rv0296c	Rv0296c	344.12	298.328	-0.206015	0.676052		Rv0296c	Rv0296c	145.786	839.997	2.52653	2.32707e-07		Rv0296c	Rv0296c	839.997	282.668	-1.57127	0.00264511
Rv0297	PE_PGRS5	2350.24	2467.49	0.0702362	0.886427		Rv0297	PE_PGRS5	997.946	2911.64	1.5448	0.00259875		Rv0297	PE_PGRS5	2911.64	4583.97	0.654767	0.249428
Rv0298	Rv0298	8540.4	8899.39	0.059403	0.998423		Rv0298	Rv0298	3613.87	4035.95	0.159363	0.837528		Rv0298	Rv0298	4035.95	1060.43	-1.92825	0.0795176
Rv0299	Rv0299	4561.71	3002.32	-0.603494	0.0520516		Rv0299	Rv0299	1933.51	693.017	-1.48026	0.000270756		Rv0299	Rv0299	693.017	292.439	-1.24476	0.00576925
Rv0300	vapB2	4710.94	3543.37	-0.410894	0.233793		Rv0300	vapB2	1997.36	1580.12	-0.33806	0.464507		Rv0300	vapB2	1580.12	1698.28	0.104041	0.90786
Rv0301	vapC2	6975.04	3366.3	-1.05104	0.023197		Rv0301	vapC2	2959.65	1782.14	-0.731815	0.206626		Rv0301	vapC2	1782.14	837.251	-1.08988	0.100583
Rv0302	Rv0302	3305.25	3357.8	0.0227568	0.986257		Rv0302	Rv0302	1399.33	454.26	-1.62314	9.14253e-05		Rv0302	Rv0302	454.26	676.389	0.574335	0.265778
Rv0303	Rv0303	1352.87	831.404	-0.702399	0.0388039		Rv0303	Rv0303	573.507	150.759	-1.92756	8.25131e-06		Rv0303	Rv0303	150.759	117.709	-0.357026	0.625835
Rv0304c	PPE5	817.178	759.498	-0.105605	0.840412		Rv0304c	PPE5	346.03	365.471	0.078863	0.796357		Rv0304c	PPE5	365.471	449.547	0.298712	0.624034
Rv0305c	PPE6	424.559	704.763	0.731172	0.0448944		Rv0305c	PPE6	179.841	851.135	2.24266	8.25131e-06		Rv0305c	PPE6	851.135	950.754	0.159683	0.80061
Rv0306	Rv0306	24.5341	81.1519	1.72584	0.0166575		Rv0306	Rv0306	10.4158	62.8195	2.59244	0.00038664		Rv0306	Rv0306	62.8195	33.773	-0.895343	0.384402
Rv0307c	Rv0307c	107.813	210.623	0.966135	0.0516829		Rv0307c	Rv0307c	45.657	874.551	4.25963	1.04987e-20		Rv0307c	Rv0307c	874.551	396.851	-1.13994	0.0177826
Rv0308	Rv0308	943.447	1212.87	0.362408	0.494721		Rv0308	Rv0308	400.473	1147.88	1.51919	0.0475966		Rv0308	Rv0308	1147.88	568.763	-1.01307	0.234321
Rv0309	Rv0309	1275.41	1824.4	0.516457	0.283234		Rv0309	Rv0309	539.878	4047.87	2.90646	1.01709e-07		Rv0309	Rv0309	4047.87	2554.22	-0.664281	0.314654
Rv0310c	Rv0310c	38.9091	57.5017	0.563498	0.5426		Rv0310c	Rv0310c	16.4745	29.8998	0.859904	0.273129		Rv0310c	Rv0310c	29.8998	36.4456	0.285609	0.804001
Rv0311	Rv0311	320.543	748.287	1.22307	0.000333806		Rv0311	Rv0311	135.917	786.963	2.53357	8.25511e-09		Rv0311	Rv0311	786.963	662.818	-0.247684	0.692283
Rv0312	Rv0312	404.944	1420.97	1.81108	2.12486e-08		Rv0312	Rv0312	171.657	1314.88	2.93733	4.38847e-12		Rv0312	Rv0312	1314.88	1349.15	0.0371173	0.96886
Rv0313	Rv0313	1469.29	2576.07	0.810056	0.0138532		Rv0313	Rv0313	622.005	4569.02	2.87688	3.02533e-12		Rv0313	Rv0313	4569.02	5022.07	0.1364	0.839079
Rv0314c	Rv0314c	1009.63	1285.75	0.348784	0.368595		Rv0314c	Rv0314c	427.777	438.691	0.0363459	0.945369		Rv0314c	Rv0314c	438.691	673.748	0.619003	0.240802
Rv0315	Rv0315	576.081	1655.18	1.52265	9.96488e-07		Rv0315	Rv0315	244.288	531.684	1.12199	0.00851562		Rv0315	Rv0315	531.684	446.624	-0.251509	0.646774
Rv0316	Rv0316	105.17	321.714	1.61305	0.000100457		Rv0316	Rv0316	44.6204	79.8688	0.839928	0.235097		Rv0316	Rv0316	79.8688	75.8708	-0.0740871	0.96886
Rv0317c	glpQ2	1904.03	1813.24	-0.0704918	0.923154		Rv0317c	glpQ2	806.831	330.603	-1.28717	0.00215955		Rv0317c	glpQ2	330.603	375.345	0.183116	0.785584
Rv0318c	Rv0318c	85.5124	110.024	0.363613	0.582811		Rv0318c	Rv0318c	36.2299	29.9634	-0.273981	0.682536		Rv0318c	Rv0318c	29.9634	78.3563	1.38685	0.0388185
Rv0319	pcp	236.538	154.822	-0.611461	0.189924		Rv0319	pcp	100.129	26.7946	-1.90184	0.000231738		Rv0319	pcp	26.7946	24.564	-0.125396	0.932176
Rv0320	Rv0320	82.1749	113.921	0.471263	0.46987		Rv0320	Rv0320	34.8432	16.4138	-1.08597	0.100836		Rv0320	Rv0320	16.4138	32.8161	0.999495	0.249428
Rv0321	dcd	75.4638	120.104	0.67043	0.284088		Rv0321	dcd	31.9559	34.0767	0.092703	0.879766		Rv0321	dcd	34.0767	54.7802	0.684867	0.536722
Rv0322	udgA	37.8446	97.5206	1.36562	0.0328354		Rv0322	udgA	16.0195	49.581	1.62996	0.218942		Rv0322	udgA	49.581	67.1247	0.437055	0.796584
Rv0323c	Rv0323c	102.659	69.2186	-0.56863	0.370607		Rv0323c	Rv0323c	43.5092	326.35	2.90703	8.64617e-05		Rv0323c	Rv0323c	326.35	87.8668	-1.89303	0.0195531
Rv0324	Rv0324	416.962	439.411	0.0756521	0.96679		Rv0324	Rv0324	176.547	938.773	2.41072	2.30285e-08		Rv0324	Rv0324	938.773	328.167	-1.51635	0.000923598
Rv0325	Rv0325	82.0018	61.3193	-0.419314	0.606135		Rv0325	Rv0325	34.7996	100.291	1.52705	0.00581891		Rv0325	Rv0325	100.291	53.5999	-0.903885	0.202525
Rv0326	Rv0326	347.829	220.608	-0.656891	0.118328		Rv0326	Rv0326	147.365	283.398	0.943435	0.263945		Rv0326	Rv0326	283.398	118.426	-1.25884	0.180179
Rv0327c	cyp135A1	274.113	1546.42	2.49609	4.85134e-06		Rv0327c	cyp135A1	116.205	50.6395	-1.19834	0.104597		Rv0327c	cyp135A1	50.6395	54.8999	0.11654	0.910824
Rv0328	Rv0328	414.046	738.191	0.834204	0.0725724		Rv0328	Rv0328	175.651	173.852	-0.0148506	0.948725		Rv0328	Rv0328	173.852	104.829	-0.72983	0.230534
Rv0329c	Rv0329c	63.3734	135.438	1.09568	0.0550216		Rv0329c	Rv0329c	26.8377	10.3874	-1.36943	0.114416		Rv0329c	Rv0329c	10.3874	7.14459	-0.53991	0.813154
Rv0330c	Rv0330c	76.4992	231.211	1.59569	0.000445519		Rv0330c	Rv0330c	32.389	28.1708	-0.201304	0.80003		Rv0330c	Rv0330c	28.1708	61.774	1.1328	0.142768
Rv0331	Rv0331	627.23	576.934	-0.120587	0.773815		Rv0331	Rv0331	265.472	3484.52	3.71433	0.000941925		Rv0331	Rv0331	3484.52	565.186	-2.62416	0.0296397
Rv0332	Rv0332	304.55	636.97	1.06455	0.00436874		Rv0332	Rv0332	128.9	563.156	2.12728	0.0150741		Rv0332	Rv0332	563.156	455.578	-0.305834	0.827146
Rv0333	Rv0333	797.017	1176.11	0.561343	0.0887053		Rv0333	Rv0333	337.868	473.73	0.487606	0.321229		Rv0333	Rv0333	473.73	327.969	-0.530504	0.331777
Rv0334	rmlA	608.634	621.478	0.0301288	0.941227		Rv0334	rmlA	258.142	588.714	1.1894	0.00896427		Rv0334	rmlA	588.714	331.942	-0.826636	0.10053
Rv0335c	PE6	33.4891	57.0687	0.769007	0.367258		Rv0335c	PE6	14.2129	35.03	1.30139	0.117248		Rv0335c	PE6	35.03	18.8338	-0.895266	0.433175
Rv0336	Rv0336	9964.46	4737.93	-1.07253	0.000121345		Rv0336	Rv0336	4221.75	3687.3	-0.195275	0.648546		Rv0336	Rv0336	3687.3	3147.43	-0.228392	0.749901
Rv0337c	aspC	1780.22	2425.45	0.446201	0.215456		Rv0337c	aspC	753.889	807.5	0.0991091	0.852908		Rv0337c	aspC	807.5	607.398	-0.410819	0.47474
Rv0338c	Rv0338c	13215.5	8288.7	-0.673014	0.0310949		Rv0338c	Rv0338c	5602.19	4439.22	-0.335684	0.44871		Rv0338c	Rv0338c	4439.22	1977.39	-1.16671	0.00740684
Rv0339c	Rv0339c	2176.03	1269.64	-0.777278	0.0118654		Rv0339c	Rv0339c	921.618	292.257	-1.65693	5.91114e-05		Rv0339c	Rv0339c	292.257	350.214	0.260998	0.641467
Rv0340	Rv0340	8012.71	7806.7	-0.0375774	0.958413		Rv0340	Rv0340	3396.41	8804.05	1.37416	0.0137801		Rv0340	Rv0340	8804.05	3089.09	-1.51098	0.00738569
Rv0341	iniB	12173.1	5302.91	-1.19884	1.74064e-05		Rv0341	iniB	5155.42	20922.7	2.0209	0.0341162		Rv0341	iniB	20922.7	3353.35	-2.64139	0.00568977
Rv0342	iniA	7742.79	3089.03	-1.3257	2.34325e-06		Rv0342	iniA	3279.11	6737.39	1.03888	0.0161555		Rv0342	iniA	6737.39	1616.34	-2.05946	5.05987e-07
Rv0343	iniC	1079.87	711.971	-0.600968	0.0711378		Rv0343	iniC	457.708	293.139	-0.642845	0.168964		Rv0343	iniC	293.139	262.872	-0.15722	0.818233
Rv0344c	lpqJ	72.7735	73.9021	0.0222026	1		Rv0344c	lpqJ	30.7966	42.6365	0.469315	0.495561		Rv0344c	lpqJ	42.6365	55.5862	0.38264	0.719544
Rv0345	Rv0345	210.94	305.778	0.535651	0.245246		Rv0345	Rv0345	89.3454	188.84	1.0797	0.0309773		Rv0345	Rv0345	188.84	231.549	0.294153	0.662704
Rv0346c	ansP2	4950.23	2891.17	-0.775841	0.0116262		Rv0346c	ansP2	2096.88	830.359	-1.33643	0.001164		Rv0346c	ansP2	830.359	601.928	-0.464145	0.382061
Rv0347	Rv0347	577.602	670.236	0.214593	0.836012		Rv0347	Rv0347	244.133	1063.64	2.12328	0.0504322		Rv0347	Rv0347	1063.64	202.013	-2.39649	0.044036
Rv0348	Rv0348	373.656	559.034	0.581226	0.161438		Rv0348	Rv0348	158.148	355.634	1.16912	0.0491296		Rv0348	Rv0348	355.634	128.14	-1.47268	0.0344454
Rv0349	Rv0349	130.756	302.811	1.21154	0.00495746		Rv0349	Rv0349	55.3947	80.2063	0.533967	0.323103		Rv0349	Rv0349	80.2063	95.0531	0.245017	0.751857
Rv0350	dnaK	28385.6	67269.4	1.24479	3.21212e-05		Rv0350	dnaK	12021.5	8909.98	-0.432128	0.36672		Rv0350	dnaK	8909.98	3809.01	-1.226	0.00380626
Rv0351	grpE	13432.3	43402.8	1.69208	0.000860397		Rv0351	grpE	5687.26	3559.14	-0.676207	0.381428		Rv0351	grpE	3559.14	1383.97	-1.36271	0.0414342
Rv0352	dnaJ1	13385.1	34315.3	1.35822	4.80838e-06		Rv0352	dnaJ1	5674.13	7191.98	0.34199	0.409837		Rv0352	dnaJ1	7191.98	2565.7	-1.48704	0.000446839
Rv0353	hspR	3601.49	8760.39	1.2824	1.76756e-05		Rv0353	hspR	1525.87	996.731	-0.614354	0.147051		Rv0353	hspR	996.731	929.762	-0.100343	0.91885
Rv0354c	PPE7	36.0341	28.3179	-0.347649	0.808407		Rv0354c	PPE7	15.2627	7.14844	-1.09431	0.448472		Rv0354c	PPE7	7.14844	12.4172	0.796643	0.647608
Rv0355c	PPE8	3010.65	2680.87	-0.16737	0.638575		Rv0355c	PPE8	1274.71	1119.9	-0.186797	0.712914		Rv0355c	PPE8	1119.9	1376.52	0.297654	0.572401
Rv0356c	Rv0356c	127.794	239.559	0.906561	0.0531971		Rv0356c	Rv0356c	54.1173	28.9751	-0.901278	0.18925		Rv0356c	Rv0356c	28.9751	44.2766	0.611732	0.534364
Rv0357c	purA	959.519	793.133	-0.27475	0.504021		Rv0357c	purA	406.596	217.843	-0.900305	0.0484363		Rv0357c	purA	217.843	300.966	0.466313	0.422736
Rv0358	Rv0358	45.5853	134.508	1.56105	0.030827		Rv0358	Rv0358	19.3355	22.4621	0.216241	0.90273		Rv0358	Rv0358	22.4621	40.5327	0.851593	0.495282
Rv0359	Rv0359	42.9881	126.456	1.55663	0.00551283		Rv0359	Rv0359	18.2463	27.6273	0.598495	0.655001		Rv0359	Rv0359	27.6273	51.3068	0.893053	0.577056
Rv0360c	Rv0360c	792.186	721.185	-0.13547	0.751394		Rv0360c	Rv0360c	335.356	529.609	0.659236	0.159169		Rv0360c	Rv0360c	529.609	255.473	-1.05176	0.0432728
Rv0361	Rv0361	1596.13	817.619	-0.965082	0.429371		Rv0361	Rv0361	674.282	396.566	-0.765791	0.616321		Rv0361	Rv0361	396.566	339.747	-0.2231	0.911931
Rv0362	mgtE	409.416	288.464	-0.505176	0.26097		Rv0362	mgtE	173.551	47.8302	-1.85937	0.000544928		Rv0362	mgtE	47.8302	56.9226	0.251081	0.81608
Rv0363c	fba	6401.62	4046.74	-0.661678	0.0337289		Rv0363c	fba	2711.12	2250.19	-0.268845	0.559288		Rv0363c	fba	2250.19	1055.38	-1.09228	0.0136825
Rv0364	Rv0364	668.925	613.082	-0.125765	0.867132		Rv0364	Rv0364	283.786	151.524	-0.905255	0.0503449		Rv0364	Rv0364	151.524	286.485	0.918913	0.0874495
Rv0365c	Rv0365c	890.09	639.346	-0.477355	0.217425		Rv0365c	Rv0365c	377.278	453.222	0.264592	0.61591		Rv0365c	Rv0365c	453.222	395.9	-0.195083	0.788933
Rv0366c	Rv0366c	378.234	182.675	-1.05	0.00935721		Rv0366c	Rv0366c	160.209	92.2943	-0.795638	0.183909		Rv0366c	Rv0366c	92.2943	60.6301	-0.606207	0.432248
Rv0367c	Rv0367c	1987.74	2014.17	0.0190548	0.987968		Rv0367c	Rv0367c	841.357	1716.7	1.02885	0.0226846		Rv0367c	Rv0367c	1716.7	1223.1	-0.4891	0.378388
Rv0368c	Rv0368c	20.6527	40.436	0.969306	0.382035		Rv0368c	Rv0368c	8.79291	22.2145	1.33709	0.300907		Rv0368c	Rv0368c	22.2145	7.48776	-1.5689	0.386749
Rv0369c	Rv0369c	526.107	565.539	0.10427	0.84292		Rv0369c	Rv0369c	222.861	297.907	0.418721	0.385651		Rv0369c	Rv0369c	297.907	309.671	0.0558727	0.973079
Rv0370c	Rv0370c	539.789	451.344	-0.258167	0.486354		Rv0370c	Rv0370c	228.657	302.518	0.403838	0.42818		Rv0370c	Rv0370c	302.518	240.602	-0.330377	0.640832
Rv0371c	Rv0371c	5.81395	17.6676	1.60352	0.29984		Rv0371c	Rv0371c	2.47163	8.91255	1.85037	0.345551		Rv0371c	Rv0371c	8.91255	6.3802	-0.482236	0.937744
Rv0372c	Rv0372c	20.3227	39.57	0.961316	0.482776		Rv0372c	Rv0372c	8.631	43.5831	2.33617	0.00283881		Rv0372c	Rv0372c	43.5831	12.9892	-1.74646	0.0820542
Rv0373c	Rv0373c	172.274	288.528	0.744004	0.0982326		Rv0373c	Rv0373c	72.9672	574.891	2.97797	2.12428e-11		Rv0373c	Rv0373c	574.891	418.093	-0.459465	0.414141
Rv0374c	Rv0374c	21.5835	16.1839	-0.415369	0.829103		Rv0374c	Rv0374c	9.14716	93.0502	3.34661	3.96535e-07		Rv0374c	Rv0374c	93.0502	22.1201	-2.07265	0.00765505
Rv0375c	Rv0375c	21.8787	22.3512	0.0308258	0.984613		Rv0375c	Rv0375c	9.28279	54.3299	2.54912	0.259757		Rv0375c	Rv0375c	54.3299	48.9356	-0.150862	0.97656
Rv0376c	Rv0376c	114.188	233.038	1.02915	0.144887		Rv0376c	Rv0376c	48.378	364.752	2.91449	3.72769e-10		Rv0376c	Rv0376c	364.752	418.483	0.198252	0.745341
Rv0377	Rv0377	329.556	435.571	0.402384	0.31555		Rv0377	Rv0377	139.758	221.139	0.662024	0.194552		Rv0377	Rv0377	221.139	357.577	0.6933	0.218761
Rv0378	Rv0378	10.2682	17.034	0.730231	0.665376		Rv0378	Rv0378	4.35267	7.9461	0.868348	0.796357		Rv0378	Rv0378	7.9461	6.95216	-0.192786	0.996321
Rv0379	secE2	366.422	316.524	-0.211194	0.596794		Rv0379	secE2	155.3	124.304	-0.321185	0.623824		Rv0379	secE2	124.304	115.982	-0.0999734	0.901495
Rv0380c	Rv0380c	449.749	250.579	-0.843857	0.034397		Rv0380c	Rv0380c	190.664	29.1306	-2.71043	2.70171e-07		Rv0380c	Rv0380c	29.1306	55.2014	0.922168	0.231934
Rv0381c	Rv0381c	383.208	295.777	-0.373617	0.392442		Rv0381c	Rv0381c	162.308	35.4179	-2.19619	1.85796e-05		Rv0381c	Rv0381c	35.4179	91.7667	1.37349	0.0251933
Rv0382c	pyrE	1688.58	1281.88	-0.397551	0.546235		Rv0382c	pyrE	714.258	202.048	-1.82175	0.00271892		Rv0382c	pyrE	202.048	315.334	0.642184	0.417644
Rv0383c	Rv0383c	9397.71	9721.02	0.0487985	0.899918		Rv0383c	Rv0383c	3983.02	2843.7	-0.486092	0.264639		Rv0383c	Rv0383c	2843.7	2565.54	-0.148507	0.80522
Rv0384c	clpB	4180.95	71481.6	4.09567	1.56698e-45		Rv0384c	clpB	1771.75	6227.16	1.8134	6.91536e-06		Rv0384c	clpB	6227.16	5061.46	-0.299021	0.573931
Rv0385	Rv0385	67.8684	141.79	1.06294	0.0484004		Rv0385	Rv0385	28.7494	73.9826	1.36365	0.172728		Rv0385	Rv0385	73.9826	129.387	0.806438	0.569713
Rv0386	Rv0386	652.238	1957.44	1.5855	3.06822e-07		Rv0386	Rv0386	276.506	713.711	1.36803	0.00170833		Rv0386	Rv0386	713.711	1399.25	0.971242	0.0414991
Rv0387c	Rv0387c	110.012	201.024	0.86971	0.082717		Rv0387c	Rv0387c	46.6194	50.3218	0.110251	0.878856		Rv0387c	Rv0387c	50.3218	56.3506	0.163249	0.867612
Rv0388c	PPE9	129.744	100.504	-0.368415	0.572197		Rv0388c	PPE9	54.9792	46.0528	-0.255596	0.724924		Rv0388c	PPE9	46.0528	51.9931	0.175031	0.899048
Rv0389	purT	840.96	713.047	-0.238038	0.592021		Rv0389	purT	356.486	485.046	0.444278	0.347624		Rv0389	purT	485.046	478.26	-0.0203278	0.978072
Rv0390	Rv0390	565.432	421.769	-0.4229	0.315821		Rv0390	Rv0390	239.821	311.814	0.378724	0.559691		Rv0390	Rv0390	311.814	400.512	0.361161	0.620082
Rv0391	metZ	774.948	761.446	-0.0253579	0.969308		Rv0391	metZ	328.528	289.216	-0.18387	0.727632		Rv0391	metZ	289.216	357.39	0.305352	0.624034
Rv0392c	ndhA	892.88	1360.79	0.607911	0.0928371		Rv0392c	ndhA	378.165	684.966	0.857016	0.0565739		Rv0392c	ndhA	684.966	668.527	-0.0350453	0.994255
Rv0393	Rv0393	11.5523	45.9696	1.9925	0.0255297		Rv0393	Rv0393	4.88634	5.38434	0.140015	0.967337		Rv0393	Rv0393	5.38434	22.8845	2.08753	0.20898
Rv0394c	Rv0394c	327.906	361.02	0.138796	0.727687		Rv0394c	Rv0394c	138.948	92.6623	-0.584494	0.299532		Rv0394c	Rv0394c	92.6623	136.501	0.558855	0.405973
Rv0395	Rv0395	4.7611	14.7002	1.62647	0.395404		Rv0395	Rv0395	2.02543	6.95119	1.77903	0.292531		Rv0395	Rv0395	6.95119	3.5151	-0.983695	0.811461
Rv0396	Rv0396	17.5801	44.7183	1.34692	0.15504		Rv0396	Rv0396	7.4323	29.032	1.96576	0.0397999		Rv0396	Rv0396	29.032	27.2003	-0.0940199	0.990973
Rv0397	Rv0397	18.6678	7.0174	-1.41154	0.471026		Rv0397	Rv0397	7.90478	6.50635	-0.280876	0.933996		Rv0397	Rv0397	6.50635	3.62949	-0.842082	0.839288
Rv0398c	Rv0398c	266.614	183.974	-0.53525	0.255718		Rv0398c	Rv0398c	112.898	149.83	0.408309	0.494855		Rv0398c	Rv0398c	149.83	144.711	-0.050149	0.966854
Rv0399c	lpqK	564.426	389.016	-0.536956	0.173527		Rv0399c	lpqK	239.064	352.441	0.559986	0.237642		Rv0399c	lpqK	352.441	157.129	-1.16544	0.0238297
Rv0400c	fadE7	1767.21	1769.14	0.00157597	0.992699		Rv0400c	fadE7	748.947	1331.13	0.829713	0.0592915		Rv0400c	fadE7	1331.13	607.736	-1.13113	0.0136824
Rv0401	Rv0401	145.624	220.978	0.601653	0.197997		Rv0401	Rv0401	61.7379	62.1072	0.00860425	0.995		Rv0401	Rv0401	62.1072	87.4873	0.494312	0.496771
Rv0402c	mmpL1	1941.63	914.589	-1.08607	0.29686		Rv0402c	mmpL1	820.408	267.806	-1.61515	0.0762613		Rv0402c	mmpL1	267.806	322.244	0.266966	0.857746
Rv0403c	mmpS1	189.278	83.6705	-1.17772	0.0189725		Rv0403c	mmpS1	80.3124	22.4336	-1.83996	0.00690361		Rv0403c	mmpS1	22.4336	41.8327	0.898967	0.335264
Rv0404	fadD30	1823.96	832.238	-1.132	0.000275111		Rv0404	fadD30	772.876	508.9	-0.602853	0.224615		Rv0404	fadD30	508.9	306.354	-0.732186	0.153265
Rv0405	pks6	8898.09	5507.55	-0.692085	0.0214545		Rv0405	pks6	3770.83	1023.5	-1.88137	2.34712e-06		Rv0405	pks6	1023.5	639.05	-0.679515	0.183538
Rv0406c	Rv0406c	79.8031	174.575	1.12933	0.0229503		Rv0406c	Rv0406c	33.8371	93.552	1.46716	0.0133767		Rv0406c	Rv0406c	93.552	104.371	0.157881	0.863939
Rv0407	fgd1	401	603.345	0.58938	0.111089		Rv0407	fgd1	170.074	240.299	0.49867	0.353712		Rv0407	fgd1	240.299	320.757	0.416652	0.4737
Rv0408	pta	1448.71	1698.68	0.229647	0.619469		Rv0408	pta	614.05	114.997	-2.41675	1.00692e-08		Rv0408	pta	114.997	263.45	1.19593	0.0172333
Rv0409	ackA	1383.17	1616.58	0.224966	0.576302		Rv0409	ackA	586.447	124.044	-2.24115	1.447e-07		Rv0409	ackA	124.044	301.382	1.28075	0.011363
Rv0410c	pknG	4642.14	2721	-0.770652	0.0128391		Rv0410c	pknG	1968.08	1090.46	-0.851849	0.0358986		Rv0410c	pknG	1090.46	767.314	-0.507055	0.351632
Rv0411c	glnH	2259.46	1243.12	-0.86201	0.00423872		Rv0411c	glnH	957.315	1448.13	0.597125	0.171464		Rv0411c	glnH	1448.13	501.035	-1.53121	0.000487088
Rv0412c	Rv0412c	5777.31	2700.83	-1.09699	0.00017229		Rv0412c	Rv0412c	2448.28	3067.08	0.325093	0.493283		Rv0412c	Rv0412c	3067.08	2055.93	-0.577072	0.242638
Rv0413	mutT3	865.867	549.059	-0.657184	0.073879		Rv0413	mutT3	367.269	203.908	-0.848922	0.0598589		Rv0413	mutT3	203.908	176.54	-0.207925	0.825667
Rv0414c	thiE	88.5838	122.005	0.461826	0.458904		Rv0414c	thiE	37.5028	27.6273	-0.440903	0.614961		Rv0414c	thiE	27.6273	47.5992	0.784843	0.461967
Rv0415	thiO	503.97	734.485	0.543397	0.132546		Rv0415	thiO	213.556	1345.25	2.65519	5.56521e-10		Rv0415	thiO	1345.25	1033.96	-0.379704	0.491073
Rv0416	thiS	96.3025	109.021	0.178959	0.821034		Rv0416	thiS	40.889	352.723	3.10875	1.61061e-05		Rv0416	thiS	352.723	188.302	-0.905491	0.293159
Rv0417	thiG	110.093	134.957	0.29378	0.596069		Rv0417	thiG	46.6807	301.426	2.69091	3.97121e-08		Rv0417	thiG	301.426	201.14	-0.583605	0.355899
Rv0418	lpqL	1963.97	2423.01	0.303028	0.354533		Rv0418	lpqL	832.725	232.642	-1.83973	6.97013e-06		Rv0418	lpqL	232.642	402.701	0.791599	0.113961
Rv0419	lpqM	3425.75	3365.09	-0.0257724	1		Rv0419	lpqM	1451.76	3646.82	1.32883	0.0018224		Rv0419	lpqM	3646.82	5024.08	0.462221	0.368343
Rv0420c	Rv0420c	449.883	653.935	0.539599	0.129092		Rv0420c	Rv0420c	190.765	133.839	-0.511296	0.313634		Rv0420c	Rv0420c	133.839	287.135	1.10123	0.0379138
Rv0421c	Rv0421c	199.904	138.574	-0.528648	0.352299		Rv0421c	Rv0421c	84.7611	31.1138	-1.44585	0.0205154		Rv0421c	Rv0421c	31.1138	28.5367	-0.12474	0.952037
Rv0422c	thiD	524.034	441.786	-0.246313	0.608304		Rv0422c	thiD	222.253	236.043	0.0868458	0.906513		Rv0422c	thiD	236.043	135.008	-0.806	0.16382
Rv0423c	thiC	8277.58	6410.33	-0.36881	0.260362		Rv0423c	thiC	3506.78	6566.87	0.905062	0.028392		Rv0423c	thiC	6566.87	2659.63	-1.30398	0.00219172
Rv0424c	Rv0424c	1896.5	1859.55	-0.028382	0.899616		Rv0424c	Rv0424c	803.668	253.732	-1.66329	0.00034115		Rv0424c	Rv0424c	253.732	603.941	1.2511	0.014013
Rv0425c	ctpH	9155.2	6913.16	-0.405245	0.23503		Rv0425c	ctpH	3879.69	1620.86	-1.25918	0.00161406		Rv0425c	ctpH	1620.86	2137.01	0.398835	0.452732
Rv0426c	Rv0426c	5504.15	4532.95	-0.28007	0.415101		Rv0426c	Rv0426c	2332.01	8803.57	1.91651	3.54697e-06		Rv0426c	Rv0426c	8803.57	3825.57	-1.20241	0.0061035
Rv0427c	xthA	803.073	607.717	-0.402131	0.358101		Rv0427c	xthA	340.348	331.197	-0.0393205	0.941776		Rv0427c	xthA	331.197	189.711	-0.803889	0.133364
Rv0428c	Rv0428c	98.5975	143.506	0.541489	0.342039		Rv0428c	Rv0428c	41.7505	11.3757	-1.87584	0.0140742		Rv0428c	Rv0428c	11.3757	44.1622	1.95686	0.0324301
Rv0429c	def	120.228	232.943	0.954208	0.039957		Rv0429c	def	50.9327	17.2816	-1.55935	0.0343857		Rv0429c	def	17.2816	38.0888	1.14013	0.228732
Rv0430	Rv0430	659.484	1368.56	1.05325	0.00198247		Rv0430	Rv0430	279.362	357.946	0.357605	0.444451		Rv0430	Rv0430	357.946	571.171	0.67418	0.214712
Rv0431	Rv0431	1534.33	1412.17	-0.119689	0.785387		Rv0431	Rv0431	650.183	226.359	-1.52223	0.000419806		Rv0431	Rv0431	226.359	270.787	0.258543	0.681646
Rv0432	sodC	1241.73	957.913	-0.37438	0.362106		Rv0432	sodC	525.516	311.978	-0.752289	0.115576		Rv0432	sodC	311.978	184.485	-0.757943	0.169556
Rv0433	Rv0433	2810.58	1727.85	-0.701884	0.0271199		Rv0433	Rv0433	1190.43	424.703	-1.48696	0.000364646		Rv0433	Rv0433	424.703	367.405	-0.209084	0.768256
Rv0434	Rv0434	934.236	683.214	-0.451449	0.242796		Rv0434	Rv0434	396.049	128.562	-1.62321	0.00024808		Rv0434	Rv0434	128.562	132.637	0.0450205	0.978072
Rv0435c	Rv0435c	709.023	1464.74	1.04674	0.00104461		Rv0435c	Rv0435c	300.548	74.0899	-2.02025	4.11721e-06		Rv0435c	Rv0435c	74.0899	204.764	1.46661	0.0048907
Rv0436c	pssA	567.916	949.174	0.740995	0.0330538		Rv0436c	pssA	240.652	130.692	-0.880774	0.0591956		Rv0436c	pssA	130.692	242.286	0.890539	0.0988713
Rv0437c	psd	353.895	554.889	0.648879	0.0960935		Rv0437c	psd	149.766	125.477	-0.255292	0.651814		Rv0437c	psd	125.477	269.793	1.10444	0.0414991
Rv0438c	moeA2	313.982	542.338	0.788511	0.0396877		Rv0438c	moeA2	133.056	142.342	0.0973288	0.87066		Rv0438c	moeA2	142.342	163.358	0.198676	0.791137
Rv0439c	Rv0439c	256.998	569.373	1.14761	0.00193943		Rv0439c	Rv0439c	108.777	68.2038	-0.673449	0.240228		Rv0439c	Rv0439c	68.2038	73.4632	0.10717	0.942088
Rv0440	groEL2	5802.7	45374.2	2.96708	8.19065e-26		Rv0440	groEL2	2461.08	14337	2.54238	8.77568e-05		Rv0440	groEL2	14337	8342.62	-0.781173	0.31284
Rv0441c	Rv0441c	70.454	80.2859	0.188465	0.852078		Rv0441c	Rv0441c	29.8299	90.4249	1.59996	0.00618529		Rv0441c	Rv0441c	90.4249	86.1092	-0.0705524	0.954565
Rv0442c	PPE10	1028.12	1167.88	0.183889	0.812369		Rv0442c	PPE10	436.761	663.049	0.602272	0.500183		Rv0442c	PPE10	663.049	1029.18	0.634304	0.507074
Rv0443	Rv0443	2748.17	2332.39	-0.23666	0.537729		Rv0443	Rv0443	1164.84	755.412	-0.624801	0.168606		Rv0443	Rv0443	755.412	451.288	-0.743213	0.128977
Rv0444c	rskA	665.563	810.463	0.284171	0.508047		Rv0444c	rskA	281.86	56.6659	-2.31442	6.54755e-07		Rv0444c	rskA	56.6659	167.024	1.5595	0.0042949
Rv0445c	sigK	1017.23	916.87	-0.149852	0.739392		Rv0445c	sigK	430.813	124.743	-1.78811	4.91014e-05		Rv0445c	sigK	124.743	263.294	1.07772	0.0431884
Rv0446c	Rv0446c	1001.37	618.367	-0.695436	0.0885039		Rv0446c	Rv0446c	424.764	74.9862	-2.50196	1.95586e-08		Rv0446c	Rv0446c	74.9862	139.782	0.89848	0.127749
Rv0447c	ufaA1	600.49	337.465	-0.831404	0.0252805		Rv0447c	ufaA1	254.436	81.8017	-1.6371	0.000922912		Rv0447c	ufaA1	81.8017	111.594	0.448054	0.517449
Rv0448c	Rv0448c	231.615	169.305	-0.452101	0.346249		Rv0448c	Rv0448c	98.0682	47.7249	-1.03904	0.0696347		Rv0448c	Rv0448c	47.7249	90.8463	0.928685	0.184864
Rv0449c	Rv0449c	394.159	388.662	-0.0202606	0.948914		Rv0449c	Rv0449c	166.915	62.7844	-1.41063	0.00546318		Rv0449c	Rv0449c	62.7844	109.794	0.806328	0.222676
Rv0450c	mmpL4	41743	16827.3	-1.31073	2.74889e-06		Rv0450c	mmpL4	17684.7	1058.33	-4.06264	7.06937e-25		Rv0450c	mmpL4	1058.33	2952.71	1.48024	0.000587905
Rv0451c	mmpS4	11912.3	6346.42	-0.908442	0.129722		Rv0451c	mmpS4	5055.72	914.618	-2.46667	3.35876e-05		Rv0451c	mmpS4	914.618	1414.05	0.62859	0.425332
Rv0452	Rv0452	136.628	291.014	1.09084	0.00934411		Rv0452	Rv0452	57.9101	40.9074	-0.501453	0.512226		Rv0452	Rv0452	40.9074	121.983	1.57624	0.0170431
Rv0453	PPE11	84.8245	161.19	0.926206	0.0807651		Rv0453	PPE11	35.9719	22.4687	-0.678952	0.38254		Rv0453	PPE11	22.4687	53.4855	1.25123	0.125662
Rv0454	Rv0454	35.0568	54.0536	0.624697	0.423167		Rv0454	Rv0454	14.8735	23.9085	0.684781	0.462235		Rv0454	Rv0454	23.9085	25.4428	0.0897346	0.982705
Rv0455c	Rv0455c	10306.7	7388.21	-0.480289	0.146296		Rv0455c	Rv0455c	4365.96	3327.02	-0.392068	0.396458		Rv0455c	Rv0455c	3327.02	2812.9	-0.242172	0.702374
Rv0456A	mazF1	61.3084	77.3026	0.334432	0.694143		Rv0456A	mazF1	25.976	19.0961	-0.443903	0.576974		Rv0456A	mazF1	19.0961	39.2744	1.04031	0.255651
Rv0456B	mazE1	600.085	848.94	0.500495	0.378867		Rv0456B	mazE1	253.871	406.427	0.6789	0.134883		Rv0456B	mazE1	406.427	1230.88	1.59862	0.000441279
Rv0456c	echA2	144.904	128.188	-0.176838	0.808407		Rv0456c	echA2	61.2826	134.1	1.12976	0.0455168		Rv0456c	echA2	134.1	118.697	-0.176031	0.851206
Rv0457c	Rv0457c	335.546	465.516	0.472318	0.28071		Rv0457c	Rv0457c	142.102	749.872	2.39971	4.18388e-08		Rv0457c	Rv0457c	749.872	499.621	-0.58581	0.274876
Rv0458	Rv0458	4740.2	5740.34	0.276189	0.463553		Rv0458	Rv0458	2010.81	22401.2	3.47773	8.00984e-13		Rv0458	Rv0458	22401.2	5359.83	-2.06332	1.57548e-05
Rv0459	Rv0459	1073.74	1087.61	0.018516	0.924644		Rv0459	Rv0459	455.342	4146.48	3.18686	0.000309251		Rv0459	Rv0459	4146.48	1374.41	-1.59307	0.0936613
Rv0460	Rv0460	379.523	797.763	1.07177	0.056617		Rv0460	Rv0460	161.093	619.018	1.94209	0.029309		Rv0460	Rv0460	619.018	457.674	-0.435662	0.738589
Rv0461	Rv0461	247.185	437.103	0.822382	0.0349353		Rv0461	Rv0461	104.854	411.315	1.97187	2.01183e-05		Rv0461	Rv0461	411.315	533.539	0.37535	0.52419
Rv0462	lpdC	7772.74	7495.02	-0.0524894	0.909214		Rv0462	lpdC	3293.78	1143.68	-1.52607	0.000100159		Rv0462	lpdC	1143.68	1204.49	0.0747444	0.928057
Rv0463	Rv0463	499.944	1061.24	1.08591	0.000893153		Rv0463	Rv0463	211.911	90.5759	-1.22626	0.0192256		Rv0463	Rv0463	90.5759	176.3	0.960835	0.151885
Rv0464c	Rv0464c	1567.63	1355.16	-0.21013	0.621873		Rv0464c	Rv0464c	663.48	353.75	-0.907324	0.110705		Rv0464c	Rv0464c	353.75	194.76	-0.861032	0.151508
Rv0465c	Rv0465c	1153.76	1178.08	0.0300936	0.94823		Rv0465c	Rv0465c	488.394	609.684	0.320017	0.455081		Rv0465c	Rv0465c	609.684	395.889	-0.622966	0.203366
Rv0466	Rv0466	1019.85	823.985	-0.307662	0.444654		Rv0466	Rv0466	431.919	199.418	-1.11497	0.0136746		Rv0466	Rv0466	199.418	237.242	0.250569	0.701959
Rv0467	icl1	929.141	289.362	-1.68302	2.6363e-07		Rv0467	icl1	393.599	5436.32	3.78783	3.82096e-10		Rv0467	icl1	5436.32	912.509	-2.57472	2.97832e-05
Rv0468	fadB2	2016.1	1164.43	-0.79194	0.0135362		Rv0468	fadB2	854.566	1782.99	1.06103	0.0198673		Rv0468	fadB2	1782.99	738.143	-1.27232	0.0115371
Rv0469	umaA	12881.8	7847.75	-0.714981	0.0203431		Rv0469	umaA	5459.81	4920.39	-0.150077	0.837917		Rv0469	umaA	4920.39	2485.37	-0.985313	0.0427044
Rv0470A	Rv0470A	1545.77	1415.07	-0.127454	0.829103		Rv0470A	Rv0470A	655.249	203.244	-1.68883	4.20168e-05		Rv0470A	Rv0470A	203.244	515.902	1.34388	0.00364144
Rv0470c	pcaA	4685	2082.86	-1.16948	0.000116728		Rv0470c	pcaA	1986.32	1134.73	-0.807748	0.0507664		Rv0470c	pcaA	1134.73	806.047	-0.493412	0.360564
Rv0471c	Rv0471c	595.081	538.304	-0.144665	0.760312		Rv0471c	Rv0471c	252.096	227.575	-0.147627	0.774697		Rv0471c	Rv0471c	227.575	262.077	0.203647	0.746327
Rv0472c	Rv0472c	2375.81	2226.7	-0.093511	0.841305		Rv0472c	Rv0472c	1005.59	1051.75	0.0647563	0.862498		Rv0472c	Rv0472c	1051.75	799.184	-0.396199	0.484905
Rv0473	Rv0473	2628.56	2276.91	-0.207194	0.562838		Rv0473	Rv0473	1113.85	1632.88	0.551858	0.229122		Rv0473	Rv0473	1632.88	1272.15	-0.360143	0.514425
Rv0474	Rv0474	14197.9	8340.86	-0.767406	0.0122677		Rv0474	Rv0474	6015.41	4657.82	-0.369007	0.42818		Rv0474	Rv0474	4657.82	2102.56	-1.14751	0.00870287
Rv0475	hbhA	11598.3	9531.49	-0.283137	0.428339		Rv0475	hbhA	4912.8	8400.25	0.773887	0.232165		Rv0475	hbhA	8400.25	2040.2	-2.04172	0.00232552
Rv0476	Rv0476	3192.37	3113.16	-0.0362453	1		Rv0476	Rv0476	1353.58	2889.33	1.09396	0.0208177		Rv0476	Rv0476	2889.33	2249.01	-0.361447	0.533543
Rv0477	Rv0477	1189.18	589.944	-1.01131	0.00219034		Rv0477	Rv0477	504.056	610.711	0.276905	0.61591		Rv0477	Rv0477	610.711	427.717	-0.513832	0.350656
Rv0478	deoC	2167.34	877.046	-1.3052	2.16502e-05		Rv0478	deoC	918.798	541.931	-0.761639	0.0680283		Rv0478	deoC	541.931	385.854	-0.490054	0.403369
Rv0479c	Rv0479c	1696.26	1645.06	-0.0442148	0.933877		Rv0479c	Rv0479c	717.443	2115.83	1.56029	0.0103831		Rv0479c	Rv0479c	2115.83	954.68	-1.14814	0.100671
Rv0480c	Rv0480c	1350.43	2345.44	0.796437	0.0298479		Rv0480c	Rv0480c	572.886	600.151	0.0670763	0.905143		Rv0480c	Rv0480c	600.151	2150.76	1.84145	1.78482e-05
Rv0481c	Rv0481c	413.433	553.806	0.421728	0.299403		Rv0481c	Rv0481c	175.016	203.158	0.215118	0.728582		Rv0481c	Rv0481c	203.158	261.963	0.366755	0.541684
Rv0482	murB	82.6665	197.19	1.25421	0.0108311		Rv0482	murB	35.0401	49.546	0.499762	0.484657		Rv0482	murB	49.546	57.5726	0.216614	0.81608
Rv0483	lprQ	1079.47	913.094	-0.241487	0.596794		Rv0483	lprQ	457.406	522.785	0.192743	0.683446		Rv0483	lprQ	522.785	688.785	0.397837	0.529695
Rv0484c	Rv0484c	579.639	586.824	0.0177731	0.980451		Rv0484c	Rv0484c	245.407	179.333	-0.452531	0.407977		Rv0484c	Rv0484c	179.333	159.952	-0.165005	0.804309
Rv0485	Rv0485	4723.06	2941.5	-0.68317	0.0877534		Rv0485	Rv0485	2003.28	4848.22	1.27509	0.0942663		Rv0485	Rv0485	4848.22	3042.67	-0.672115	0.462262
Rv0486	mshA	10541.3	5382.39	-0.969734	0.00108301		Rv0486	mshA	4467.65	2044.81	-1.12755	0.00360328		Rv0486	mshA	2044.81	1721.93	-0.247938	0.669068
Rv0487	Rv0487	5988.85	3867.41	-0.630912	0.0401333		Rv0487	Rv0487	2537.65	429.807	-2.56173	7.94146e-11		Rv0487	Rv0487	429.807	694.813	0.692935	0.148498
Rv0488	Rv0488	115.716	93.3018	-0.310617	0.596794		Rv0488	Rv0488	49.0956	38.4728	-0.351755	0.729301		Rv0488	Rv0488	38.4728	43.3978	0.173784	0.936994
Rv0489	gpm1	3586.36	2552.96	-0.490349	0.113701		Rv0489	gpm1	1519.07	973.196	-0.642386	0.154532		Rv0489	gpm1	973.196	473.788	-1.03849	0.0228791
Rv0490	senX3	11052.5	6957.12	-0.667816	0.0252805		Rv0490	senX3	4683.13	3449.27	-0.441184	0.331334		Rv0490	senX3	3449.27	2888.58	-0.255929	0.655601
Rv0491	regX3	2268.1	1827.19	-0.311858	0.358081		Rv0491	regX3	960.187	772.759	-0.313297	0.516667		Rv0491	regX3	772.759	1244.95	0.688003	0.168533
Rv0492A	Rv0492A	19.2117	27.4678	0.515756	0.694143		Rv0492A	Rv0492A	8.14101	33.4214	2.03749	0.052552		Rv0492A	Rv0492A	33.4214	27.0079	-0.307391	0.850606
Rv0492c	Rv0492c	176.637	262.327	0.570583	0.226541		Rv0492c	Rv0492c	74.8659	130.291	0.79936	0.183604		Rv0492c	Rv0492c	130.291	127.1	-0.035781	0.99108
Rv0493c	Rv0493c	167.466	272.064	0.700073	0.106889		Rv0493c	Rv0493c	70.9067	459.777	2.69694	6.98153e-09		Rv0493c	Rv0493c	459.777	252.904	-0.862342	0.108925
Rv0494	Rv0494	19.7788	39.3852	0.9937	0.310577		Rv0494	Rv0494	8.39477	82.367	3.2945	6.75284e-05		Rv0494	Rv0494	82.367	94.6682	0.200814	0.867612
Rv0495c	Rv0495c	1518.61	801.153	-0.922597	0.00447149		Rv0495c	Rv0495c	643.372	535.951	-0.263552	0.582289		Rv0495c	Rv0495c	535.951	341.151	-0.651691	0.22138
Rv0496	Rv0496	2361.53	2418.45	0.0343625	0.904141		Rv0496	Rv0496	1001.16	1005.03	0.00556917	0.97313		Rv0496	Rv0496	1005.03	875.543	-0.198994	0.781902
Rv0497	Rv0497	942.947	1316.52	0.481481	0.17948		Rv0497	Rv0497	399.662	284.634	-0.489675	0.326487		Rv0497	Rv0497	284.634	367.394	0.368222	0.568093
Rv0498	Rv0498	215.851	328.346	0.605179	0.17387		Rv0498	Rv0498	91.397	46.2501	-0.982691	0.0782604		Rv0498	Rv0498	46.2501	76.2139	0.720599	0.333777
Rv0499	Rv0499	323.833	483.865	0.579355	0.177172		Rv0499	Rv0499	137.181	59.1072	-1.21467	0.0205783		Rv0499	Rv0499	59.1072	143.297	1.2776	0.0369881
Rv0500	proC	1826.2	1173.98	-0.637432	0.0394736		Rv0500	proC	773.347	165.593	-2.22347	2.14618e-07		Rv0500	proC	165.593	103.383	-0.679641	0.286254
Rv0500A	Rv0500A	2026.09	1753.87	-0.208154	0.654707		Rv0500A	Rv0500A	857.319	1223.98	0.513677	0.249498		Rv0500A	Rv0500A	1223.98	1705.57	0.478675	0.338105
Rv0500B	Rv0500B	755.239	1216.55	0.687788	0.0451044		Rv0500B	Rv0500B	320.186	430.287	0.426389	0.378782		Rv0500B	Rv0500B	430.287	471.235	0.131148	0.851484
Rv0501	galE2	5804.61	2981.08	-0.961366	0.0343549		Rv0501	galE2	2463.38	2319.98	-0.086529	0.877731		Rv0501	galE2	2319.98	1461.98	-0.66619	0.233044
Rv0502	Rv0502	6737.55	3185.39	-1.08075	0.00616726		Rv0502	Rv0502	2858.8	2982.81	0.0612618	0.94825		Rv0502	Rv0502	2982.81	2301.6	-0.374034	0.535539
Rv0503c	cmaA2	3385.32	2913.97	-0.216308	0.507728		Rv0503c	cmaA2	1433.54	1239.42	-0.209917	0.736918		Rv0503c	cmaA2	1239.42	1038.45	-0.255232	0.662704
Rv0504c	Rv0504c	309.238	364.394	0.236782	0.673985		Rv0504c	Rv0504c	131.044	176.221	0.427343	0.434351		Rv0504c	Rv0504c	176.221	153.463	-0.199501	0.813799
Rv0505c	serB1	3281.01	2752.8	-0.253241	0.468784		Rv0505c	serB1	1389.48	1341.41	-0.0507898	0.94623		Rv0505c	serB1	1341.41	863.168	-0.636041	0.203365
Rv0506	mmpS2	995.322	895.828	-0.151942	0.789617		Rv0506	mmpS2	422.117	329.768	-0.356193	0.479489		Rv0506	mmpS2	329.768	312.011	-0.0798538	0.979924
Rv0507	mmpL2	8778.44	5686.19	-0.626503	0.0451751		Rv0507	mmpL2	3720.86	1330.76	-1.48338	0.000166819		Rv0507	mmpL2	1330.76	1936.75	0.541382	0.27878
Rv0508	Rv0508	1028.51	1043.81	0.0213053	0.978866		Rv0508	Rv0508	436.274	166.836	-1.38681	0.00158845		Rv0508	Rv0508	166.836	604.382	1.85703	7.27353e-05
Rv0509	hemA	23827.3	11063.4	-1.10683	0.000157109		Rv0509	hemA	10103.1	2413.57	-2.06555	5.35767e-08		Rv0509	hemA	2413.57	4266.94	0.82203	0.0707325
Rv0510	hemC	32238.4	12620.2	-1.35304	0.0025111		Rv0510	hemC	13644.2	1382	-3.30346	1.35335e-09		Rv0510	hemC	1382	1708.25	0.305755	0.682652
Rv0511	hemD	19808.3	5948.63	-1.73548	1.79434e-10		Rv0511	hemD	8399.83	464.471	-4.1767	8.73999e-26		Rv0511	hemD	464.471	563.839	0.279695	0.624034
Rv0512	hemB	21893.8	4618.22	-2.24511	2.68942e-17		Rv0512	hemB	9281.86	262.838	-5.14217	6.70249e-36		Rv0512	hemB	262.838	356.547	0.439922	0.425053
Rv0513	Rv0513	12003.9	2762.97	-2.11921	3.41088e-15		Rv0513	Rv0513	5086.09	236.994	-4.42363	1.92684e-27		Rv0513	Rv0513	236.994	269.528	0.185585	0.753066
Rv0514	Rv0514	1428.63	345.813	-2.04657	2.01457e-11		Rv0514	Rv0514	605.603	20.6761	-4.87233	2.90786e-22		Rv0514	Rv0514	20.6761	41.6039	1.00875	0.161685
Rv0515	Rv0515	10895.9	5204.38	-1.06599	0.000129396		Rv0515	Rv0515	4616.03	3960.49	-0.220973	0.615318		Rv0515	Rv0515	3960.49	3728.61	-0.0870425	0.93882
Rv0516c	Rv0516c	4276.6	13100.9	1.61513	0.00637554		Rv0516c	Rv0516c	1814.14	33521.1	4.20771	1.18634e-23		Rv0516c	Rv0516c	33521.1	95304.2	1.50747	0.000329832
Rv0517	Rv0517	1224.06	2879.45	1.23412	4.66795e-05		Rv0517	Rv0517	518.886	1328.21	1.35599	0.00131688		Rv0517	Rv0517	1328.21	3823.88	1.52556	0.000384941
Rv0518	Rv0518	182.091	460.705	1.33918	0.000363248		Rv0518	Rv0518	77.1537	208.972	1.43751	0.00246035		Rv0518	Rv0518	208.972	287.062	0.458051	0.436334
Rv0519c	Rv0519c	279.544	510.54	0.868947	0.0205429		Rv0519c	Rv0519c	118.476	191.141	0.690044	0.187166		Rv0519c	Rv0519c	191.141	326.602	0.772898	0.157927
Rv0520	Rv0520	24.5225	89.2677	1.86403	0.10918		Rv0520	Rv0520	10.4071	43.0462	2.04832	0.00127505		Rv0520	Rv0520	43.0462	164.538	1.93446	0.00356038
Rv0521	Rv0521	8.16252	30.2346	1.88911	0.104992		Rv0521	Rv0521	3.46026	14.6497	2.08192	0.0295208		Rv0521	Rv0521	14.6497	22.6921	0.631316	0.683576
Rv0522	gabP	813.406	1039.68	0.354087	0.345071		Rv0522	gabP	344.836	456.702	0.405342	0.419226		Rv0522	gabP	456.702	765.42	0.744999	0.151031
Rv0523c	Rv0523c	228.881	176.323	-0.376381	0.72474		Rv0523c	Rv0523c	96.7029	153.137	0.663194	0.409929		Rv0523c	Rv0523c	153.137	157.441	0.0399847	0.97204
Rv0524	hemL	2241.07	1272.78	-0.816204	0.0084326		Rv0524	hemL	950.054	108.774	-3.12668	2.12061e-13		Rv0524	hemL	108.774	93.3682	-0.220326	0.789447
Rv0525	Rv0525	2123.95	1259.22	-0.754216	0.0149183		Rv0525	Rv0525	900.079	119.823	-2.90915	1.43298e-11		Rv0525	Rv0525	119.823	68.8406	-0.799573	0.159972
Rv0526	Rv0526	1325.32	649.442	-1.02907	0.00124891		Rv0526	Rv0526	561.428	37.7188	-3.89574	1.27541e-16		Rv0526	Rv0526	37.7188	43.6266	0.209923	0.848737
Rv0527	ccdA	3552.65	1160.12	-1.61462	2.27964e-08		Rv0527	ccdA	1506.16	38.7422	-5.28083	9.02893e-32		Rv0527	ccdA	38.7422	72.5845	0.905754	0.134418
Rv0528	Rv0528	2012.55	686.35	-1.55201	3.03138e-07		Rv0528	Rv0528	853.276	30.0269	-4.82868	7.99226e-25		Rv0528	Rv0528	30.0269	45.2697	0.592291	0.435166
Rv0529	ccsA	1531.2	903.204	-0.761543	0.0205429		Rv0529	ccsA	648.7	75.3589	-3.1057	3.37661e-12		Rv0529	ccsA	75.3589	104.064	0.465626	0.511278
Rv0530	Rv0530	6700.69	7185	0.100678	0.856339		Rv0530	Rv0530	2837.2	1662.32	-0.771269	0.0677271		Rv0530	Rv0530	1662.32	3013.21	0.858102	0.0642508
Rv0531	Rv0531	124.679	115.806	-0.106504	0.970906		Rv0531	Rv0531	52.9847	31.3462	-0.757287	0.360018		Rv0531	Rv0531	31.3462	99.5924	1.66775	0.0543463
Rv0532	PE_PGRS6	634.85	423.749	-0.583206	0.120081		Rv0532	PE_PGRS6	269.218	96.5169	-1.47992	0.001164		Rv0532	PE_PGRS6	96.5169	163.093	0.75684	0.170685
Rv0533c	fabH	625.974	1177.33	0.911347	0.0263562		Rv0533c	fabH	265.307	201.421	-0.39745	0.448446		Rv0533c	fabH	201.421	452.625	1.1681	0.0205993
Rv0534c	menA	323.384	852.545	1.39853	0.00050985		Rv0534c	menA	137.19	291.306	1.08636	0.0214253		Rv0534c	menA	291.306	405.327	0.476549	0.412889
Rv0535	pnp	183.266	171.824	-0.0930107	0.91327		Rv0535	pnp	77.6918	76.1916	-0.0281314	1		Rv0535	pnp	76.1916	229.718	1.59216	0.00531191
Rv0536	galE3	226.503	279.161	0.301564	0.558502		Rv0536	galE3	96.0387	55.8967	-0.780852	0.163385		Rv0536	galE3	55.8967	110.486	0.983029	0.112534
Rv0537c	Rv0537c	693.806	1067.75	0.621965	0.0731963		Rv0537c	Rv0537c	293.942	177.859	-0.724804	0.291091		Rv0537c	Rv0537c	177.859	163.394	-0.122371	0.918894
Rv0538	Rv0538	958.658	941.424	-0.0261719	0.919677		Rv0538	Rv0538	405.86	385.415	-0.0745692	0.897343		Rv0538	Rv0538	385.415	366.375	-0.0730903	0.97656
Rv0539	Rv0539	311.326	264.228	-0.236644	0.658154		Rv0539	Rv0539	131.923	74.3156	-0.827957	0.530437		Rv0539	Rv0539	74.3156	126.153	0.763441	0.592011
Rv0540	Rv0540	247.867	112.638	-1.13787	0.0116613		Rv0540	Rv0540	105.107	21.7631	-2.27191	0.000357942		Rv0540	Rv0540	21.7631	31.7086	0.542992	0.609241
Rv0541c	Rv0541c	1315.57	749.449	-0.811783	0.0147108		Rv0541c	Rv0541c	557.811	46.0945	-3.59711	4.3782e-15		Rv0541c	Rv0541c	46.0945	73.2708	0.668643	0.366611
Rv0542c	menE	763.841	616.482	-0.309213	0.508047		Rv0542c	menE	323.803	66.9547	-2.27386	1.22334e-06		Rv0542c	menE	66.9547	102.385	0.612744	0.354101
Rv0543c	Rv0543c	3213.07	2253.28	-0.511927	0.0990352		Rv0543c	Rv0543c	1362.15	804.197	-0.760268	0.0782049		Rv0543c	Rv0543c	804.197	703.735	-0.192516	0.757581
Rv0544c	Rv0544c	696.909	542.258	-0.36199	0.392442		Rv0544c	Rv0544c	295.413	60.6959	-2.28306	1.16345e-06		Rv0544c	Rv0544c	60.6959	128.592	1.08313	0.0648288
Rv0545c	pitA	8833.26	6548.75	-0.431726	0.21981		Rv0545c	pitA	3744.37	1102.08	-1.7645	5.85593e-06		Rv0545c	pitA	1102.08	1243.87	0.17461	0.80061
Rv0546c	Rv0546c	432.071	375.303	-0.203214	0.737207		Rv0546c	Rv0546c	183.245	32.5953	-2.49104	3.37422e-06		Rv0546c	Rv0546c	32.5953	36.9812	0.18213	0.862926
Rv0547c	Rv0547c	376.101	738.287	0.97306	0.00472026		Rv0547c	Rv0547c	159.47	171.162	0.102077	0.845087		Rv0547c	Rv0547c	171.162	429.21	1.32633	0.00968736
Rv0548c	menB	2421.66	2798.33	0.208565	0.595306		Rv0548c	menB	1026.08	803.215	-0.353288	0.464234		Rv0548c	menB	803.215	673.597	-0.253901	0.672733
Rv0549c	vapC3	251.85	394.365	0.646963	0.127174		Rv0549c	vapC3	106.634	248.646	1.22143	0.0132628		Rv0549c	vapC3	248.646	264.744	0.0905069	0.927236
Rv0550c	vapB3	505.349	1095.2	1.11584	0.282795		Rv0550c	vapB3	213.555	985.813	2.20671	0.00235319		Rv0550c	vapB3	985.813	988.675	0.00418341	0.989862
Rv0551c	fadD8	543.85	1569.37	1.52891	2.07641e-06		Rv0551c	fadD8	230.416	151.439	-0.605505	0.217165		Rv0551c	fadD8	151.439	155.407	0.0373222	0.99023
Rv0552	Rv0552	459.293	571.722	0.3159	0.460604		Rv0552	Rv0552	194.645	258.115	0.407169	0.422701		Rv0552	Rv0552	258.115	279.834	0.116557	0.902917
Rv0553	menC	152.12	251.429	0.72494	0.106078		Rv0553	menC	64.4632	126.211	0.969289	0.0775547		Rv0553	menC	126.211	231.585	0.875706	0.152753
Rv0554	bpoC	55.1644	176.154	1.67503	0.0123936		Rv0554	bpoC	23.3425	38.6283	0.726703	0.291542		Rv0554	bpoC	38.6283	57.4582	0.572853	0.54848
Rv0555	menD	1742	1577.01	-0.143552	0.805629		Rv0555	menD	738.545	280.016	-1.39918	0.000676466		Rv0555	menD	280.016	456.291	0.704443	0.174721
Rv0556	Rv0556	1710.13	1388.85	-0.300214	0.475133		Rv0556	Rv0556	725.291	304.755	-1.25091	0.00309427		Rv0556	Rv0556	304.755	336.757	0.144056	0.843684
Rv0557	mgtA	645.669	571.379	-0.176348	0.760312		Rv0557	mgtA	273.899	146.083	-0.906859	0.0528007		Rv0557	mgtA	146.083	209.766	0.521998	0.430455
Rv0558	menH	1458.26	1171.87	-0.315429	0.374389		Rv0558	menH	617.859	672.315	0.121858	0.833265		Rv0558	menH	672.315	520.993	-0.367873	0.578621
Rv0559c	Rv0559c	2848.78	4691.58	0.719728	0.0883272		Rv0559c	Rv0559c	1207.59	1180.91	-0.0322321	0.916292		Rv0559c	Rv0559c	1180.91	2191.64	0.892111	0.0504085
Rv0560c	Rv0560c	257.907	545.232	1.08002	0.0114014		Rv0560c	Rv0560c	109.201	109.972	0.0101512	0.977083		Rv0560c	Rv0560c	109.972	79.3859	-0.470188	0.520991
Rv0561c	Rv0561c	269.507	268.959	-0.00293743	0.990854		Rv0561c	Rv0561c	114.21	114.046	-0.00207653	0.963996		Rv0561c	Rv0561c	114.046	87.4873	-0.382473	0.738589
Rv0562	grcC1	2719.51	2866.16	0.0757698	0.88476		Rv0562	grcC1	1152.27	792.703	-0.539632	0.2273		Rv0562	grcC1	792.703	594.518	-0.41506	0.462262
Rv0563	htpX	1367.67	5086.34	1.89491	2.5863e-10		Rv0563	htpX	578.934	2307.4	1.9948	2.17659e-06		Rv0563	htpX	2307.4	1475.68	-0.644891	0.1933
Rv0564c	gpdA1	164.714	250.193	0.603084	0.205017		Rv0564c	gpdA1	69.787	224.937	1.68849	0.00116445		Rv0564c	gpdA1	224.937	159.536	-0.495636	0.473366
Rv0565c	Rv0565c	287.022	353.015	0.298567	0.518323		Rv0565c	Rv0565c	121.507	114.842	-0.0813902	0.920069		Rv0565c	Rv0565c	114.842	209.356	0.866309	0.142862
Rv0566c	Rv0566c	247.355	252.342	0.0287963	0.987668		Rv0566c	Rv0566c	104.722	35.1921	-1.57324	0.00786995		Rv0566c	Rv0566c	35.1921	67.1611	0.932372	0.226002
Rv0567	Rv0567	1579.23	3093.15	0.969855	0.00145022		Rv0567	Rv0567	669.699	504.666	-0.408184	0.381802		Rv0567	Rv0567	504.666	734.913	0.542245	0.301249
Rv0568	cyp135B1	2300.42	2711.1	0.236983	0.478189		Rv0568	cyp135B1	974.988	1205.33	0.30597	0.534422		Rv0568	cyp135B1	1205.33	1927.02	0.676942	0.170973
Rv0569	Rv0569	1071.7	927.705	-0.208166	0.624274		Rv0569	Rv0569	454.243	310.444	-0.549132	0.219216		Rv0569	Rv0569	310.444	535.157	0.785628	0.109758
Rv0570	nrdZ	1384.59	1030.12	-0.426644	0.276912		Rv0570	nrdZ	586.993	146.492	-2.00252	1.8375e-06		Rv0570	nrdZ	146.492	316.634	1.11199	0.0226284
Rv0571c	Rv0571c	231.732	360.481	0.637464	0.1333		Rv0571c	Rv0571c	98.2435	220.462	1.1661	0.0163985		Rv0571c	Rv0571c	220.462	225.277	0.0311737	0.998714
Rv0572c	Rv0572c	539.042	260.226	-1.05064	0.00374778		Rv0572c	Rv0572c	228.355	95.8794	-1.25199	0.010867		Rv0572c	Rv0572c	95.8794	50.35	-0.929231	0.122024
Rv0573c	pncB2	142.852	113.641	-0.330041	0.712232		Rv0573c	pncB2	60.5173	74.3705	0.297384	0.561119		Rv0573c	pncB2	74.3705	82.901	0.156658	0.880494
Rv0574c	Rv0574c	250.894	260.732	0.0554885	0.899918		Rv0574c	Rv0574c	106.52	223.699	1.07043	0.161574		Rv0574c	Rv0574c	223.699	93.9038	-1.2523	0.151508
Rv0575c	Rv0575c	437.59	1248.37	1.5124	5.35148e-06		Rv0575c	Rv0575c	185.581	1784.55	3.26544	5.04304e-15		Rv0575c	Rv0575c	1784.55	1189.22	-0.58555	0.229153
Rv0576	Rv0576	655.653	485.501	-0.433458	0.26432		Rv0576	Rv0576	277.691	357.931	0.3662	0.434807		Rv0576	Rv0576	357.931	416.299	0.21794	0.768256
Rv0577	TB27.3	920.897	1146.7	0.316373	0.482176		Rv0577	TB27.3	390.077	718.256	0.880739	0.0422984		Rv0577	TB27.3	718.256	917.802	0.353685	0.527422
Rv0578c	PE_PGRS7	6186.93	2779.57	-1.15436	0.000107242		Rv0578c	PE_PGRS7	2622.68	2163.53	-0.277653	0.720891		Rv0578c	PE_PGRS7	2163.53	2345.85	0.116724	0.898663
Rv0579	Rv0579	624.784	752.554	0.268437	0.46987		Rv0579	Rv0579	264.931	1079.17	2.02623	2.36953e-06		Rv0579	Rv0579	1079.17	1143.06	0.0829861	0.915092
Rv0580c	Rv0580c	5392.76	3832.46	-0.492752	0.235038		Rv0580c	Rv0580c	2282.36	2596.57	0.186083	0.70254		Rv0580c	Rv0580c	2596.57	1034.23	-1.32806	0.00273186
Rv0581	vapB26	361.135	763.834	1.08072	0.137058		Rv0581	vapB26	152.706	1388.68	3.18489	0.000261338		Rv0581	vapB26	1388.68	958.673	-0.534603	0.644916
Rv0582	vapC26	57.1842	126.689	1.1476	0.0444335		Rv0582	vapC26	24.2569	214.149	3.14215	3.82169e-11		Rv0582	vapC26	214.149	97.2682	-1.13857	0.0423438
Rv0583c	lpqN	381.477	581.111	0.607219	0.45173		Rv0583c	lpqN	161.437	406.135	1.33099	0.00327761		Rv0583c	lpqN	406.135	276.787	-0.553183	0.351363
Rv0584	Rv0584	1122.82	1391.3	0.309308	0.380822		Rv0584	Rv0584	475.924	847.005	0.83164	0.0476346		Rv0584	Rv0584	847.005	633.173	-0.41977	0.424192
Rv0585c	Rv0585c	741.909	777.118	0.0668915	0.878164		Rv0585c	Rv0585c	314.394	425.124	0.435311	0.401973		Rv0585c	Rv0585c	425.124	388.064	-0.131589	0.860535
Rv0586	mce2R	2278.28	5997.36	1.39638	0.000453734		Rv0586	mce2R	966.035	3193.83	1.72514	0.000231738		Rv0586	mce2R	3193.83	2199.2	-0.538309	0.317695
Rv0587	yrbE2A	3546.69	6468.79	0.867024	0.00527344		Rv0587	yrbE2A	1503.15	2001.71	0.413249	0.340878		Rv0587	yrbE2A	2001.71	816.057	-1.29449	0.00289852
Rv0588	yrbE2B	2530.94	3866.53	0.611368	0.489791		Rv0588	yrbE2B	1071.97	1054.22	-0.0240887	0.973973		Rv0588	yrbE2B	1054.22	478.655	-1.13912	0.118527
Rv0589	mce2A	8523.42	12021	0.49605	0.337494		Rv0589	mce2A	3612.96	2358.91	-0.615057	0.204251		Rv0589	mce2A	2358.91	1228.75	-0.940935	0.0637728
Rv0590	mce2B	678.414	1522.17	1.16589	0.000383722		Rv0590	mce2B	287.552	132.18	-1.12131	0.0144892		Rv0590	mce2B	132.18	81.3722	-0.6999	0.244536
Rv0590A	Rv0590A	174.56	492.719	1.49704	7.3762e-05		Rv0590A	Rv0590A	73.9953	30.8947	-1.26007	0.030081		Rv0590A	Rv0590A	30.8947	35.7956	0.212423	0.864953
Rv0591	mce2C	686.01	825.934	0.267796	0.513116		Rv0591	mce2C	290.758	279.495	-0.0569973	0.995731		Rv0591	mce2C	279.495	279.918	0.00218002	1
Rv0592	mce2D	119.007	129.857	0.125869	0.833238		Rv0592	mce2D	50.4472	39.2069	-0.363667	0.693117		Rv0592	mce2D	39.2069	56.7302	0.533009	0.609241
Rv0593	lprL	318.001	312.658	-0.024445	0.933901		Rv0593	lprL	134.696	40.6466	-1.7285	0.000909849		Rv0593	lprL	40.6466	71.0193	0.805076	0.262343
Rv0594	mce2F	536.779	597.516	0.154648	0.686765		Rv0594	mce2F	227.691	145.912	-0.641978	0.217557		Rv0594	mce2F	145.912	316.165	1.11558	0.0393667
Rv0595c	vapC4	310.762	207.825	-0.580446	0.190099		Rv0595c	vapC4	131.498	254.488	0.952557	0.0626092		Rv0595c	vapC4	254.488	129.169	-0.978337	0.105795
Rv0596c	vapB4	320.805	202.444	-0.664175	0.164365		Rv0596c	vapB4	135.768	339.987	1.32434	0.00638583		Rv0596c	vapB4	339.987	162.214	-1.06758	0.0578146
Rv0597c	Rv0597c	1207.57	585.388	-1.04465	0.00107256		Rv0597c	Rv0597c	511.931	85.9237	-2.57482	5.62621e-09		Rv0597c	Rv0597c	85.9237	118.884	0.468424	0.516678
Rv0598c	vapC27	1623.36	1100.37	-0.560991	0.163056		Rv0598c	vapC27	687.159	488.717	-0.491646	0.300292		Rv0598c	vapC27	488.717	165.729	-1.56017	0.00121442
Rv0599c	vapB27	470.185	542.691	0.206903	0.621826		Rv0599c	vapB27	199.208	264.437	0.408654	0.418308		Rv0599c	vapB27	264.437	209.429	-0.336469	0.604488
Rv0600c	Rv0600c	21.0396	44.2853	1.07372	0.250465		Rv0600c	Rv0600c	8.91092	13.4291	0.591713	0.549073		Rv0600c	Rv0600c	13.4291	10.8885	-0.302558	0.929933
Rv0601c	Rv0601c	3.14112	1.91672	-0.712637	0.995712		Rv0601c	Rv0601c	1.32547	3.59176	1.43819	0.525862		Rv0601c	Rv0601c	3.59176	3.5151	-0.0311267	1
Rv0602c	tcrA	11.3676	19.3679	0.768738	0.587258		Rv0602c	tcrA	4.8339	12.8856	1.4145	0.424364		Rv0602c	tcrA	12.8856	5.27265	-1.28916	0.672517
Rv0603	Rv0603	12.9062	11.2838	-0.193803	0.988234		Rv0603	Rv0603	5.47255	22.2496	2.02349	0.173772		Rv0603	Rv0603	22.2496	14.2111	-0.646757	0.785273
Rv0604	lpqO	628.734	956.584	0.605442	0.741854		Rv0604	lpqO	265.738	316.778	0.253466	0.766238		Rv0604	lpqO	316.778	296.604	-0.0949362	0.951493
Rv0605	Rv0605	5253.58	3243.06	-0.695945	0.0306468		Rv0605	Rv0605	2226.87	2705.76	0.281016	0.649958		Rv0605	Rv0605	2705.76	1854.69	-0.544856	0.33742
Rv0606	Rv0606	2969.8	1535.23	-0.951911	0.00246204		Rv0606	Rv0606	1258.77	1890.68	0.586884	0.469594		Rv0606	Rv0606	1890.68	968.209	-0.965512	0.221357
Rv0607	Rv0607	755.684	260.41	-1.537	0.00148816		Rv0607	Rv0607	320.694	386.74	0.270168	0.865483		Rv0607	Rv0607	386.74	143.448	-1.43084	0.222882
Rv0608	vapB28	1607.81	1120.17	-0.521388	0.349163		Rv0608	vapB28	680.65	2358.35	1.79279	0.193536		Rv0608	vapB28	2358.35	669.484	-1.81665	0.270121
Rv0609	vapC28	968.169	680.294	-0.5091	0.163843		Rv0609	vapC28	410.336	881.312	1.10285	0.00924338		Rv0609	vapC28	881.312	306.426	-1.52411	0.000722903
Rv0609A	Rv0609A	743.581	531.535	-0.484326	0.187032		Rv0609A	Rv0609A	315.133	596.574	0.920741	0.114449		Rv0609A	Rv0609A	596.574	249.66	-1.25674	0.0418982
Rv0610c	Rv0610c	1023.57	753.035	-0.442822	0.250088		Rv0610c	Rv0610c	433.77	421.617	-0.0409975	0.914104		Rv0610c	Rv0610c	421.617	405.187	-0.0573468	0.978119
Rv0611c	Rv0611c	1598.38	1440.27	-0.150273	0.89732		Rv0611c	Rv0611c	677.796	795.423	0.23087	0.617719		Rv0611c	Rv0611c	795.423	894.366	0.169144	0.809948
Rv0612	Rv0612	808.983	540.622	-0.58149	0.362691		Rv0612	Rv0612	343.499	695.68	1.01812	0.0213441		Rv0612	Rv0612	695.68	285.762	-1.28361	0.00588815
Rv0613c	Rv0613c	1666.18	3094.73	0.893264	0.00371562		Rv0613c	Rv0613c	706.322	163.965	-2.10694	2.63416e-07		Rv0613c	Rv0613c	163.965	374.123	1.19013	0.0136564
Rv0614	Rv0614	70.547	99.0837	0.490063	0.760312		Rv0614	Rv0614	29.9	97.8759	1.71081	0.00132758		Rv0614	Rv0614	97.8759	42.4827	-1.20408	0.0754419
Rv0615	Rv0615	646.602	738.277	0.191283	0.684394		Rv0615	Rv0615	273.995	1196.73	2.12688	4.36277e-07		Rv0615	Rv0615	1196.73	917.552	-0.383236	0.473129
Rv0616A	vapB29	872.016	1040.8	0.255268	0.476887		Rv0616A	vapB29	369.473	404.937	0.132226	0.77389		Rv0616A	vapB29	404.937	181.084	-1.16103	0.0188243
Rv0616c	Rv0616c	36.8964	41.5026	0.169721	0.848097		Rv0616c	Rv0616c	15.6521	17.7549	0.181861	0.880157		Rv0616c	Rv0616c	17.7549	11.4604	-0.63156	0.640999
Rv0617	vapC29	477.24	736.846	0.626649	0.45312		Rv0617	vapC29	202.007	236.477	0.227297	0.616492		Rv0617	vapC29	236.477	104.714	-1.17524	0.0236967
Rv0618	galTa	138.687	138.654	-0.00035041	0.9807		Rv0618	galTa	58.7675	102.046	0.796131	0.0906807		Rv0618	galTa	102.046	27.2003	-1.90753	0.00129741
Rv0619	galTb	86.699	48.7682	-0.830073	0.229556		Rv0619	galTb	36.7768	172.203	2.22724	4.09734e-07		Rv0619	galTb	172.203	40.1115	-2.10202	4.15757e-05
Rv0620	galK	10.5692	9.15063	-0.207928	1		Rv0620	galK	4.49268	41.1901	3.19665	0.0114367		Rv0620	galK	41.1901	12.7604	-1.69062	0.306427
Rv0621	Rv0621	208.754	357.931	0.777874	0.0634351		Rv0621	Rv0621	88.4794	282.012	1.67234	0.00117636		Rv0621	Rv0621	282.012	565.591	1.004	0.072936
Rv0622	Rv0622	132.712	231.258	0.801207	0.0957907		Rv0622	Rv0622	56.261	196.179	1.80196	0.000105122		Rv0622	Rv0622	196.179	348.758	0.830058	0.112824
Rv0623	vapB30	636.135	707.224	0.152834	0.777488		Rv0623	vapB30	269.405	489.695	0.862103	0.0553599		Rv0623	vapB30	489.695	277.234	-0.820777	0.103603
Rv0624	vapC30	1164.39	1144.13	-0.0253253	0.911857		Rv0624	vapC30	493.106	631.263	0.356345	0.406267		Rv0624	vapC30	631.263	206.792	-1.61006	0.000446839
Rv0625c	Rv0625c	487.025	1207.72	1.31022	0.0106822		Rv0625c	Rv0625c	206.342	121.497	-0.764119	0.167317		Rv0625c	Rv0625c	121.497	297.098	1.29002	0.035997
Rv0626	vapB5	1684.31	1259.63	-0.41916	0.218047		Rv0626	vapB5	713.469	714.042	0.00115858	0.9634		Rv0626	vapB5	714.042	292.99	-1.28516	0.0071031
Rv0627	vapC5	301.088	341.837	0.183119	0.668665		Rv0627	vapC5	127.68	192.3	0.590826	0.368477		Rv0627	vapC5	192.3	136.652	-0.492854	0.522264
Rv0628c	Rv0628c	632.839	1212.4	0.93796	0.0679747		Rv0628c	Rv0628c	268.484	1143.17	2.09013	2.42342e-05		Rv0628c	Rv0628c	1143.17	1525.23	0.41599	0.51006
Rv0629c	recD	423.995	808.514	0.931227	0.00876227		Rv0629c	recD	179.763	181.336	0.0125719	0.943412		Rv0629c	recD	181.336	356.199	0.974015	0.078015
Rv0630c	recB	446.592	825.791	0.88682	0.00928202		Rv0630c	recB	189.413	37.1754	-2.34912	9.45025e-07		Rv0630c	recB	37.1754	127.828	1.78178	0.00155758
Rv0631c	recC	188.004	359.832	0.936558	0.0220195		Rv0631c	recC	79.6998	34.9029	-1.19123	0.0361429		Rv0631c	recC	34.9029	116.632	1.74055	0.00578836
Rv0632c	echA3	2251.9	2201.54	-0.0326309	0.990385		Rv0632c	echA3	954.485	741.075	-0.365104	0.397803		Rv0632c	echA3	741.075	453.197	-0.709481	0.157209
Rv0633c	Rv0633c	783.144	918.115	0.229397	0.514091		Rv0633c	Rv0633c	331.927	344.972	0.0556147	0.951363		Rv0633c	Rv0633c	344.972	371.263	0.105962	0.859975
Rv0634A	Rv0634A	2184.68	1549.09	-0.495996	0.139207		Rv0634A	Rv0634A	925.441	802.383	-0.205851	0.693473		Rv0634A	Rv0634A	802.383	692.571	-0.212329	0.70776
Rv0634B	rpmG2	2464.57	1297.84	-0.925226	0.00193943		Rv0634B	rpmG2	1043.57	982.014	-0.0877177	0.96063		Rv0634B	rpmG2	982.014	308.267	-1.67156	0.0324301
Rv0634c	Rv0634c	1147.41	1075.93	-0.0928059	0.850004		Rv0634c	Rv0634c	486.212	418.99	-0.214671	0.673217		Rv0634c	Rv0634c	418.99	377.825	-0.149197	0.832074
Rv0635	hadA	3901.72	4004.45	0.037494	0.975211		Rv0635	hadA	1652.64	1448.25	-0.190466	0.736918		Rv0635	hadA	1448.25	868.966	-0.736936	0.147953
Rv0636	hadB	1219.2	2033.95	0.738345	0.0195608		Rv0636	hadB	516.615	352.452	-0.551665	0.228564		Rv0636	hadB	352.452	341.697	-0.044708	0.998874
Rv0637	hadC	1061.93	2907.54	1.45311	0.144887		Rv0637	hadC	449.399	407.06	-0.142756	0.913937		Rv0637	hadC	407.06	469.93	0.207203	0.869443
Rv0638	secE1	10787.1	7521.75	-0.520169	0.0909977		Rv0638	secE1	4567.84	4621	0.0166936	0.946808		Rv0638	secE1	4621	2163.96	-1.09453	0.0131104
Rv0639	nusG	18379.7	11894.2	-0.627851	0.0353502		Rv0639	nusG	7783.22	4831.32	-0.68795	0.103297		Rv0639	nusG	4831.32	2152.1	-1.16667	0.00815246
Rv0640	rplK	18252.2	11245	-0.69878	0.045746		Rv0640	rplK	7726.38	3538.39	-1.1267	0.00613045		Rv0640	rplK	3538.39	1683.71	-1.07145	0.015815
Rv0641	rplA	7825.35	6607.32	-0.24409	0.508037		Rv0641	rplA	3317.02	1143.35	-1.53662	9.46036e-05		Rv0641	rplA	1143.35	668.782	-0.773658	0.105879
Rv0642c	mmaA4	2601.94	3687.1	0.502901	0.107575		Rv0642c	mmaA4	1102.39	951.864	-0.211803	0.691174		Rv0642c	mmaA4	951.864	769.971	-0.305951	0.642734
Rv0643c	mmaA3	1652.51	2623.64	0.666909	0.0364559		Rv0643c	mmaA3	700.272	1329.39	0.924781	0.185969		Rv0643c	mmaA3	1329.39	1947.69	0.550998	0.524098
Rv0644c	mmaA2	734.031	1144.52	0.640831	0.0569517		Rv0644c	mmaA2	311.148	410.654	0.400323	0.409837		Rv0644c	mmaA2	410.654	367.852	-0.158799	0.802053
Rv0645c	mmaA1	502.798	523.234	0.0574762	0.94656		Rv0645c	mmaA1	213.281	343.837	0.688969	0.184929		Rv0645c	mmaA1	343.837	197.89	-0.797026	0.15149
Rv0646c	lipG	1133.04	1345.01	0.247424	0.55415		Rv0646c	lipG	480.412	162.124	-1.56718	0.00024808		Rv0646c	lipG	162.124	277.276	0.774226	0.148903
Rv0647c	Rv0647c	947.552	787.704	-0.266551	0.553655		Rv0647c	Rv0647c	401.657	183.929	-1.12682	0.0128352		Rv0647c	Rv0647c	183.929	161.023	-0.191878	0.79208
Rv0648	Rv0648	138.549	137.355	-0.0124915	0.989883		Rv0648	Rv0648	58.7501	190.9	1.70015	0.194215		Rv0648	Rv0648	190.9	83.7797	-1.18814	0.463754
Rv0649	fabD2	7.66516	23.4019	1.61024	0.307241		Rv0649	fabD2	3.25905	3.36604	0.0465974	1		Rv0649	fabD2	3.36604	4.73705	0.492937	0.941577
Rv0650	Rv0650	14.7516	13.6177	-0.115388	1		Rv0650	Rv0650	6.2556	5.80071	-0.108919	0.992554		Rv0650	Rv0650	5.80071	2.86511	-1.01764	0.738589
Rv0651	rplJ	3036.63	2370.87	-0.357056	0.298918		Rv0651	rplJ	1286.22	177.655	-2.85599	2.25795e-12		Rv0651	rplJ	177.655	262.077	0.560915	0.292318
Rv0652	rplL	2051.29	1657.56	-0.307472	0.478189		Rv0652	rplL	868.409	82.2048	-3.40108	2.19717e-12		Rv0652	rplL	82.2048	56.9589	-0.5293	0.464388
Rv0653c	Rv0653c	332.489	713.127	1.10085	0.00211245		Rv0653c	Rv0653c	141.013	208.251	0.562494	0.245626		Rv0653c	Rv0653c	208.251	272.804	0.389538	0.569713
Rv0654	Rv0654	276.709	2644.87	3.25676	1.97696e-26		Rv0654	Rv0654	117.207	2144.06	4.19321	2.16513e-22		Rv0654	Rv0654	2144.06	1140.97	-0.910077	0.0514971
Rv0655	mkl	78086.4	42505.6	-0.87742	0.00222206		Rv0655	mkl	33097.9	18322.6	-0.853112	0.0416651		Rv0655	mkl	18322.6	7321.83	-1.32335	0.00182792
Rv0656c	vapC6	402.66	303.323	-0.408706	0.292526		Rv0656c	vapC6	170.716	149.653	-0.189985	0.776945		Rv0656c	vapC6	149.653	69.5322	-1.10586	0.0749645
Rv0657c	vapB6	566.732	519.073	-0.126729	0.8293		Rv0657c	vapB6	240.28	208.223	-0.20659	0.750832		Rv0657c	vapB6	208.223	281.296	0.433958	0.463363
Rv0658c	Rv0658c	2330.11	1469.29	-0.665273	0.841305		Rv0658c	Rv0658c	992.064	135.027	-2.87719	0.14566		Rv0658c	Rv0658c	135.027	193.611	0.519912	0.849854
Rv0659c	mazF2	3196.27	5184.32	0.697762	0.0290953		Rv0659c	mazF2	1354.62	2087.02	0.623562	0.625083		Rv0659c	mazF2	2087.02	1472.07	-0.503601	0.730323
Rv0660c	mazE2	6735.5	9689.61	0.524655	0.101749		Rv0660c	mazE2	2853.09	5063.89	0.827718	0.099162		Rv0660c	mazE2	5063.89	2995.51	-0.757443	0.147275
Rv0661c	vapC7	7.34091	7.4504	0.0213587	1		Rv0661c	vapC7	3.10153	1.41129	-1.13597	0.82699		Rv0661c	vapC7	1.41129	7.14459	2.33984	0.498163
Rv0662c	vapB7	3.70243	10.6502	1.52434	0.514938		Rv0662c	vapB7	1.57485	2.37112	0.590358	0.899496		Rv0662c	vapB7	2.37112	1.75755	-0.432005	1
Rv0663	atsD	1666.3	1901.38	0.190399	0.657636		Rv0663	atsD	705.805	984.613	0.480288	0.310403		Rv0663	atsD	984.613	657.129	-0.58338	0.258664
Rv0664	vapB8	115.987	183.203	0.65948	0.431044		Rv0664	vapB8	49.126	65.5434	0.415964	0.556609		Rv0664	vapB8	65.5434	52.7992	-0.311935	0.806786
Rv0665	vapC8	104.886	182.089	0.795826	0.136535		Rv0665	vapC8	44.4058	64.9999	0.549689	0.419481		Rv0665	vapC8	64.9999	67.9254	0.0635138	0.965741
Rv0666	Rv0666	60.8401	97.7688	0.684352	0.344569		Rv0666	Rv0666	25.7967	16.76	-0.622161	0.509351		Rv0666	Rv0666	16.76	19.3694	0.208755	0.897871
Rv0667	rpoB	19749	19313.1	-0.0322024	0.927828		Rv0667	rpoB	8367.22	4997.17	-0.743636	0.0881934		Rv0667	rpoB	4997.17	2270.08	-1.13837	0.00829992
Rv0668	rpoC	14767.5	19415.4	0.394773	0.248564		Rv0668	rpoC	6262.39	1061.36	-2.56079	3.27399e-11		Rv0668	rpoC	1061.36	1056.35	-0.00682886	0.996336
Rv0669c	Rv0669c	545.892	532.522	-0.0357746	0.962333		Rv0669c	Rv0669c	231.26	158.657	-0.543601	0.301471		Rv0669c	Rv0669c	158.657	112.207	-0.499746	0.494932
Rv0670	end	3582.05	3509.65	-0.0294562	0.930572		Rv0670	end	1516.69	2456.53	0.695698	0.114297		Rv0670	end	2456.53	1549.34	-0.664966	0.176723
Rv0671	lpqP	717.177	501.405	-0.516352	0.183829		Rv0671	lpqP	303.829	325.605	0.0998623	0.828309		Rv0671	lpqP	325.605	329.124	0.0155081	0.986334
Rv0672	fadE8	2002.47	1333.46	-0.586604	0.0828406		Rv0672	fadE8	847.937	1817.57	1.09998	0.0100973		Rv0672	fadE8	1817.57	975.816	-0.897329	0.0527492
Rv0673	echA4	540.243	252.295	-1.0985	0.0030339		Rv0673	echA4	229.086	288.517	0.332765	0.532525		Rv0673	echA4	288.517	163.394	-0.820297	0.138963
Rv0674	Rv0674	351.528	187.158	-0.909384	0.0278443		Rv0674	Rv0674	149.111	164.247	0.139486	0.847243		Rv0674	Rv0674	164.247	177.418	0.111285	0.863415
Rv0675	echA5	432.957	315.668	-0.455816	0.354858		Rv0675	echA5	183.652	275.826	0.586781	0.353905		Rv0675	echA5	275.826	303.53	0.138082	0.811841
Rv0676c	mmpL5	208541	66760.5	-1.64327	1.01e-09		Rv0676c	mmpL5	88359.9	9763.62	-3.1779	1.28384e-16		Rv0676c	mmpL5	9763.62	13767.5	0.495781	0.31284
Rv0677c	mmpS5	56644.2	25222.2	-1.16723	4.24749e-05		Rv0677c	mmpS5	24014	9622.34	-1.31942	0.000654717		Rv0677c	mmpS5	9622.34	7097.22	-0.439134	0.405751
Rv0678	Rv0678	99383.6	70137.6	-0.50282	0.0891271		Rv0678	Rv0678	42120.3	33775.1	-0.318557	0.451713		Rv0678	Rv0678	33775.1	25749	-0.391442	0.497816
Rv0679c	Rv0679c	848.318	609.946	-0.475925	0.227296		Rv0679c	Rv0679c	359.6	435.702	0.276946	0.613608		Rv0679c	Rv0679c	435.702	412.597	-0.0786089	0.948747
Rv0680c	Rv0680c	372.774	220.793	-0.755609	0.070635		Rv0680c	Rv0680c	158.004	247.425	0.647032	0.217569		Rv0680c	Rv0680c	247.425	183.57	-0.430664	0.54273
Rv0681	Rv0681	1102.71	905.131	-0.284855	0.536837		Rv0681	Rv0681	467.455	574.375	0.297167	0.574616		Rv0681	Rv0681	574.375	339.622	-0.758064	0.131089
Rv0682	rpsL	2066.58	2109.08	0.0293715	0.993663		Rv0682	rpsL	874.726	2879.1	1.71871	2.42966e-05		Rv0682	rpsL	2879.1	1070.08	-1.42789	0.000969704
Rv0683	rpsG	2314.28	2309.2	-0.00316613	0.961145		Rv0683	rpsG	980.833	2688.32	1.45463	0.000956854		Rv0683	rpsG	2688.32	1252.4	-1.10202	0.0233723
Rv0684	fusA1	9456.92	16314	0.786668	0.0105906		Rv0684	fusA1	4008.19	6099.4	0.605716	0.153406		Rv0684	fusA1	6099.4	2959.36	-1.04338	0.0170814
Rv0685	tuf	3753.36	7604.07	1.01859	0.00109595		Rv0685	tuf	1589.71	1839.12	0.210251	0.602496		Rv0685	tuf	1839.12	966.883	-0.9276	0.0401854
Rv0686	Rv0686	2352.98	1835.46	-0.358349	0.288389		Rv0686	Rv0686	996.461	1721.2	0.788526	0.0705762		Rv0686	Rv0686	1721.2	940.687	-0.871625	0.0689444
Rv0687	Rv0687	978.4	1323.67	0.436045	0.190099		Rv0687	Rv0687	414.921	372.887	-0.1541	0.789019		Rv0687	Rv0687	372.887	432.153	0.212805	0.749816
Rv0688	Rv0688	797.654	1980.79	1.31224	3.66192e-05		Rv0688	Rv0688	338.174	571.687	0.75746	0.0833716		Rv0688	Rv0688	571.687	586.073	0.0358562	0.978072
Rv0689c	Rv0689c	5.25846	2.98334	-0.817713	0.896412		Rv0689c	Rv0689c	2.22664	2.72394	0.290831	0.956275		Rv0689c	Rv0689c	2.72394	5.61582	1.0438	0.793828
Rv0690c	Rv0690c	3804.81	1700.84	-1.16158	7.60058e-05		Rv0690c	Rv0690c	1611.82	291.55	-2.46688	1.00656e-09		Rv0690c	Rv0690c	291.55	380.43	0.38389	0.497465
Rv0691c	Rv0691c	1779.42	1055.24	-0.75384	0.025257		Rv0691c	Rv0691c	754.07	250.91	-1.58753	0.000199533		Rv0691c	Rv0691c	250.91	389.473	0.634353	0.269074
Rv0692	Rv0692	1204.06	2537.84	1.07569	0.1094		Rv0692	Rv0692	511.105	318.887	-0.680574	0.333317		Rv0692	Rv0692	318.887	478.218	0.584622	0.517456
Rv0693	pqqE	2649.7	2795.78	0.0774238	0.84033		Rv0693	pqqE	1123.97	230.878	-2.2834	1.36958e-06		Rv0693	pqqE	230.878	375.688	0.702406	0.249445
Rv0694	lldD1	9765.38	4422.55	-1.1428	0.0223944		Rv0694	lldD1	4144.12	512.616	-3.01511	5.15571e-10		Rv0694	lldD1	512.616	1563.36	1.6087	0.00293411
Rv0695	Rv0695	640.806	347.593	-0.882491	0.0897168		Rv0695	Rv0695	271.97	34.0066	-2.99956	1.07014e-09		Rv0695	Rv0695	34.0066	109.415	1.68592	0.00390657
Rv0696	Rv0696	1473.36	877.622	-0.747436	0.0295555		Rv0696	Rv0696	625.07	79.3822	-2.97713	4.296e-12		Rv0696	Rv0696	79.3822	327.397	2.04415	2.62383e-05
Rv0697	Rv0697	1066.88	466.197	-1.19439	0.000164389		Rv0697	Rv0697	452.345	36.0249	-3.65036	5.69271e-15		Rv0697	Rv0697	36.0249	141.961	1.97843	0.000329832
Rv0698	Rv0698	723.775	658.984	-0.135298	0.721247		Rv0698	Rv0698	306.458	168.359	-0.864149	0.0906807		Rv0698	Rv0698	168.359	92.2243	-0.86832	0.147953
Rv0699	Rv0699	70.5703	69.8363	-0.0150832	1		Rv0699	Rv0699	29.9175	7.52973	-1.99032	0.0462291		Rv0699	Rv0699	7.52973	6.3802	-0.238996	1
Rv0700	rpsJ	6284.49	7169.69	0.190115	0.576147		Rv0700	rpsJ	2663.65	5012.68	0.912179	0.18846		Rv0700	rpsJ	5012.68	1482.53	-1.75752	0.0118847
Rv0701	rplC	8069.33	12018.9	0.57479	0.0830001		Rv0701	rplC	3417.64	3503.95	0.0359842	0.901129		Rv0701	rplC	3503.95	1031.8	-1.76382	0.000480511
Rv0702	rplD	5029.76	9336.54	0.892397	0.00458941		Rv0702	rplD	2129.47	1611.73	-0.401884	0.431762		Rv0702	rplD	1611.73	553.876	-1.54097	0.000357043
Rv0703	rplW	4108.93	7656.43	0.89791	0.00454181		Rv0703	rplW	1741.17	1570.09	-0.14921	0.829838		Rv0703	rplW	1570.09	544.402	-1.5281	0.00213378
Rv0704	rplB	3860.05	9106.85	1.23833	3.21455e-05		Rv0704	rplB	1635.91	964.632	-0.762041	0.0749264		Rv0704	rplB	964.632	291.149	-1.72822	7.90103e-05
Rv0705	rpsS	2796.49	6677.02	1.25558	0.0397312		Rv0705	rpsS	1185.11	597.364	-0.988345	0.172043		Rv0705	rpsS	597.364	175.89	-1.76394	0.0161109
Rv0706	rplV	1287.76	3585.79	1.47743	0.0346669		Rv0706	rplV	545.101	240.104	-1.18286	0.167352		Rv0706	rplV	240.104	82.5942	-1.53955	0.0917242
Rv0707	rpsC	2180.71	6647.8	1.60808	9.90014e-08		Rv0707	rpsC	924.187	362.208	-1.35137	0.0011595		Rv0707	rpsC	362.208	231.59	-0.645244	0.222456
Rv0708	rplP	3314.38	9980.11	1.59032	0.023629		Rv0708	rplP	1403.17	449.848	-1.64118	0.0644726		Rv0708	rplP	449.848	215.814	-1.05965	0.319081
Rv0709	rpmC	6719.9	13040.5	0.956494	0.167654		Rv0709	rpmC	2845.07	468.12	-2.60351	0.00118988		Rv0709	rpmC	468.12	224.222	-1.06195	0.303917
Rv0710	rpsQ	8014.25	15895.9	0.988011	0.00124095		Rv0710	rpsQ	3398.52	540.136	-2.65351	6.25842e-12		Rv0710	rpsQ	540.136	298.101	-0.85752	0.0812614
Rv0711	atsA	9419.08	4603.17	-1.03296	0.00560299		Rv0711	atsA	3986.54	6866.68	0.784476	0.141719		Rv0711	atsA	6866.68	2235.11	-1.61927	0.00356038
Rv0712	Rv0712	1342.01	943.059	-0.50898	0.637815		Rv0712	Rv0712	570.014	717.854	0.332693	0.728864		Rv0712	Rv0712	717.854	535.214	-0.423576	0.662028
Rv0713	Rv0713	456.258	661.866	0.53669	0.139253		Rv0713	Rv0713	193.486	399.32	1.04532	0.0198679		Rv0713	Rv0713	399.32	692.961	0.795229	0.132256
Rv0714	rplN	2260.83	2351.23	0.056564	0.893348		Rv0714	rplN	958.265	1158.25	0.273454	0.584445		Rv0714	rplN	1158.25	983.954	-0.235287	0.696897
Rv0715	rplX	2446.94	3223.95	0.397851	0.373291		Rv0715	rplX	1036.54	912.522	-0.183841	0.770402		Rv0715	rplX	912.522	367.826	-1.31084	0.00852952
Rv0716	rplE	4444.54	7961.85	0.84107	0.113723		Rv0716	rplE	1881.41	1176.22	-0.67766	0.224445		Rv0716	rplE	1176.22	642.429	-0.872548	0.114428
Rv0717	rpsN1	1318.23	2055.1	0.640609	0.508374		Rv0717	rpsN1	557.646	246.586	-1.17726	0.170866		Rv0717	rpsN1	246.586	146.625	-0.749963	0.455225
Rv0718	rpsH	2419.15	8151.49	1.75256	3.23009e-09		Rv0718	rpsH	1024.8	231.163	-2.14835	1.22776e-07		Rv0718	rpsH	231.163	210.5	-0.135092	0.838447
Rv0719	rplF	3456.53	6778.37	0.971615	0.00155656		Rv0719	rplF	1464.81	613.828	-1.2548	0.00190217		Rv0719	rplF	613.828	783.932	0.352896	0.514648
Rv0720	rplR	1913.11	5087.39	1.41101	0.0538469		Rv0720	rplR	809.852	217.629	-1.89579	0.0252802		Rv0720	rplR	217.629	192.581	-0.176403	0.902806
Rv0721	rpsE	4060.38	10740	1.40331	0.00989459		Rv0721	rpsE	1719.6	351.052	-2.29232	0.000259511		Rv0721	rpsE	351.052	431.124	0.296418	0.757932
Rv0722	rpmD	962.785	1953.08	1.02047	0.024152		Rv0722	rpmD	408.188	78.1179	-2.38551	3.56706e-06		Rv0722	rpmD	78.1179	51.2704	-0.607526	0.459122
Rv0723	rplO	6263.76	11512.8	0.878133	0.00401024		Rv0723	rplO	2653.67	171.409	-3.95247	7.64657e-23		Rv0723	rplO	171.409	380.732	1.15133	0.0144046
Rv0724	sppA	35974	27389.9	-0.393311	0.233316		Rv0724	sppA	15239.6	18562	0.284528	0.564471		Rv0724	sppA	18562	13583	-0.450546	0.379174
Rv0724A	Rv0724A	184.76	191.53	0.0519167	0.893567		Rv0724A	Rv0724A	78.3832	95.0004	0.27739	0.746786		Rv0724A	Rv0724A	95.0004	88.8963	-0.0958101	0.943618
Rv0725c	Rv0725c	343.892	332.485	-0.0486642	1		Rv0725c	Rv0725c	145.874	193.507	0.407668	0.515937		Rv0725c	Rv0725c	193.507	219.324	0.180675	0.769785
Rv0726c	Rv0726c	1266.5	625.015	-1.01888	0.00210713		Rv0726c	Rv0726c	536.633	673.119	0.326925	0.52126		Rv0726c	Rv0726c	673.119	268.987	-1.32332	0.0051048
Rv0727c	fucA	6.32875	15.9674	1.33514	0.42452		Rv0727c	fucA	2.68597	6.73207	1.32561	0.466669		Rv0727c	fucA	6.73207	8.59532	0.3525	0.960576
Rv0728c	serA2	22.0983	32.1513	0.540942	0.645703		Rv0728c	serA2	9.3615	12.5963	0.428191	0.794613		Rv0728c	serA2	12.5963	21.7769	0.789798	0.677181
Rv0729	xylB	73.6533	344.065	2.22386	6.93806e-08		Rv0729	xylB	31.1992	103.135	1.72496	0.0010643		Rv0729	xylB	103.135	136.345	0.402724	0.583219
Rv0730	Rv0730	1420.03	1135.1	-0.323099	0.352269		Rv0730	Rv0730	601.551	1153.05	0.938697	0.030081		Rv0730	Rv0730	1153.05	486.174	-1.24591	0.00630016
Rv0731c	Rv0731c	158.055	221.506	0.486921	0.378541		Rv0731c	Rv0731c	66.9391	147.704	1.14179	0.0375716		Rv0731c	Rv0731c	147.704	103.529	-0.512683	0.468267
Rv0732	secY	2565.59	5284.2	1.0424	0.000877113		Rv0732	secY	1086.97	252.54	-2.10573	1.67735e-07		Rv0732	secY	252.54	641.66	1.3453	0.00341366
Rv0733	adk	353.428	1065.23	1.59168	1.59125e-06		Rv0733	adk	149.675	49.3268	-1.60138	0.001164		Rv0733	adk	49.3268	109.373	1.14882	0.0637728
Rv0734	mapA	326.796	1093.64	1.74267	8.78816e-08		Rv0734	mapA	138.546	93.1575	-0.572622	0.240916		Rv0734	mapA	93.1575	231.923	1.3159	0.0163823
Rv0735	sigL	172.125	352.471	1.03404	0.0702999		Rv0735	sigL	73.0287	142.618	0.965621	0.0600482		Rv0735	sigL	142.618	188.109	0.399413	0.559654
Rv0736	rslA	60.4519	144.187	1.25408	0.0262101		Rv0736	rslA	25.591	54.5841	1.09284	0.073167		Rv0736	rslA	54.5841	92.0319	0.753653	0.307155
Rv0737	Rv0737	35.2415	65.987	0.904905	0.21981		Rv0737	Rv0737	14.9259	14.8119	-0.011063	0.971218		Rv0737	Rv0737	14.8119	23.6852	0.677233	0.654258
Rv0738	Rv0738	434.041	952.616	1.13407	0.000553544		Rv0738	Rv0738	183.862	2668	3.85907	0.00127078		Rv0738	Rv0738	2668	1243.37	-1.1015	0.44346
Rv0739	Rv0739	275.888	373.08	0.4354	0.33958		Rv0739	Rv0739	116.936	180.808	0.628743	0.227142		Rv0739	Rv0739	180.808	222.844	0.301576	0.640999
Rv0740	Rv0740	511.983	714.885	0.481614	0.185828		Rv0740	Rv0740	217.078	463.048	1.09295	0.0199024		Rv0740	Rv0740	463.048	362.86	-0.351749	0.605095
Rv0741	Rv0741	936.979	983.01	0.0691896	0.870326		Rv0741	Rv0741	397.248	266.859	-0.573962	0.231409		Rv0741	Rv0741	266.859	278.352	0.0608355	0.924783
Rv0742	PE_PGRS8	46.0827	49.1853	0.0940031	0.943117		Rv0742	PE_PGRS8	19.5367	11.0229	-0.825687	0.452204		Rv0742	PE_PGRS8	11.0229	12.7968	0.21528	0.979062
Rv0743c	Rv0743c	228.921	106.191	-1.1082	0.0252805		Rv0743c	Rv0743c	97.0799	171.052	0.817188	0.317884		Rv0743c	Rv0743c	171.052	71.9761	-1.24884	0.147697
Rv0744c	Rv0744c	1130.7	531.793	-1.08828	0.00101764		Rv0744c	Rv0744c	478.915	1247.87	1.38162	0.00178723		Rv0744c	Rv0744c	1247.87	383.41	-1.70251	0.000164061
Rv0745	Rv0745	25.1929	20.2339	-0.316247	0.846156		Rv0745	Rv0745	10.6519	18.2349	0.775582	0.517444		Rv0745	Rv0745	18.2349	9.3597	-0.962165	0.568093
Rv0746	PE_PGRS9	134.678	140.988	0.066052	0.969756		Rv0746	PE_PGRS9	57.0483	75.1901	0.398359	0.604501		Rv0746	PE_PGRS9	75.1901	78.2003	0.0566317	0.984066
Rv0747	PE_PGRS10	2535.5	1281.97	-0.983911	0.000803835		Rv0747	PE_PGRS10	1074.63	5278.54	2.2963	2.82883e-08		Rv0747	PE_PGRS10	5278.54	3096.97	-0.769282	0.106793
Rv0748	vapB31	154.108	133.056	-0.211904	0.802918		Rv0748	vapB31	65.1803	250.351	1.94144	9.14253e-05		Rv0748	vapB31	250.351	97.2265	-1.36453	0.0146368
Rv0749	vapC31	147.161	107.152	-0.457741	0.417032		Rv0749	vapC31	62.2889	174.103	1.48289	0.003135		Rv0749	vapC31	174.103	48.8629	-1.83313	0.00175379
Rv0749A	Rv0749A	556.887	349.583	-0.67175	0.088007		Rv0749A	Rv0749A	236.16	234.202	-0.0120091	0.956664		Rv0749A	Rv0749A	234.202	384.439	0.715002	0.169703
Rv0750	Rv0750	325.761	414.023	0.345897	0.373726		Rv0750	Rv0750	138.113	544.73	1.97969	8.58005e-06		Rv0750	Rv0750	544.73	654.42	0.264677	0.649345
Rv0751c	mmsB	743.523	968.611	0.381541	0.366432		Rv0751c	mmsB	315.089	336.202	0.0935681	0.920342		Rv0751c	mmsB	336.202	404.688	0.26748	0.644566
Rv0752c	fadE9	1103.66	1595.1	0.531362	0.115526		Rv0752c	fadE9	467.993	378.676	-0.305522	0.508955		Rv0752c	fadE9	378.676	513.832	0.440332	0.424937
Rv0753c	mmsA	1397.26	2346.85	0.748126	0.0211092		Rv0753c	mmsA	592.028	984.157	0.733224	0.0952146		Rv0753c	mmsA	984.157	844.609	-0.220604	0.750425
Rv0754	PE_PGRS11	147.794	312.949	1.08234	0.00872685		Rv0754	PE_PGRS11	62.6785	183.751	1.55171	0.000988472		Rv0754	PE_PGRS11	183.751	172.109	-0.0944277	0.951879
Rv0755A	Rv0755A	2604.63	3420.6	0.393169	0.268702		Rv0755A	Rv0755A	1102.51	2209.19	1.00273	0.0181332		Rv0755A	Rv0755A	2209.19	5842.46	1.40306	0.00114726
Rv0755c	PPE12	3370.47	1529.97	-1.13944	0.0040247		Rv0755c	PPE12	1427.04	1825.35	0.355151	0.432707		Rv0755c	PPE12	1825.35	734.139	-1.31405	0.00496488
Rv0756c	Rv0756c	1183.63	1144.66	-0.0483067	0.980857		Rv0756c	Rv0756c	501.703	834.285	0.733707	0.113606		Rv0756c	Rv0756c	834.285	851.915	0.0301686	0.982705
Rv0757	phoP	7751.07	5902.55	-0.393056	0.242753		Rv0757	phoP	3281.96	6541.14	0.994983	0.0225869		Rv0757	phoP	6541.14	2930.75	-1.15827	0.00888986
Rv0758	phoR	1060.38	1253.39	0.241248	0.520785		Rv0758	phoR	449.62	1143.4	1.34655	0.00224075		Rv0758	phoR	1143.4	1009.36	-0.179892	0.787609
Rv0759c	Rv0759c	318.743	592.157	0.893586	0.0165279		Rv0759c	Rv0759c	135.081	132.895	-0.0235457	0.933309		Rv0759c	Rv0759c	132.895	175.468	0.400929	0.517449
Rv0760c	Rv0760c	277.851	1113.42	2.00261	6.2709e-10		Rv0760c	Rv0760c	117.894	126.55	0.102221	0.918675		Rv0760c	Rv0760c	126.55	145.939	0.205649	0.741405
Rv0761c	adhB	785.81	2751.49	1.80796	1.32528e-08		Rv0761c	adhB	332.981	472.586	0.505136	0.289013		Rv0761c	adhB	472.586	324.423	-0.5427	0.331186
Rv0762c	Rv0762c	315.29	678.409	1.10548	0.00215099		Rv0762c	Rv0762c	133.695	81.0762	-0.721593	0.20718		Rv0762c	Rv0762c	81.0762	97.8348	0.27107	0.783824
Rv0763c	Rv0763c	161.22	467.28	1.53525	0.000405643		Rv0763c	Rv0763c	68.3698	73.3055	0.100563	0.874149		Rv0763c	Rv0763c	73.3055	56.6938	-0.37073	0.683576
Rv0764c	cyp51	457.683	1275.35	1.47847	0.00126573		Rv0764c	cyp51	193.866	261.753	0.433146	0.319752		Rv0764c	cyp51	261.753	188.151	-0.476318	0.409857
Rv0765c	Rv0765c	335.977	1327.24	1.982	5.4059e-10		Rv0765c	Rv0765c	142.426	247.338	0.796268	0.0670834		Rv0765c	Rv0765c	247.338	253.898	0.0377632	0.982705
Rv0766c	cyp123	199.545	606.73	1.60434	6.2514e-06		Rv0766c	cyp123	84.5773	434.415	2.36073	8.30257e-08		Rv0766c	cyp123	434.415	251.755	-0.787054	0.120474
Rv0767c	Rv0767c	57.4212	206.478	1.84633	7.60058e-05		Rv0767c	Rv0767c	24.3487	493.67	4.34163	3.32932e-21		Rv0767c	Rv0767c	493.67	221.503	-1.15622	0.0189632
Rv0768	aldA	417.272	1845.21	2.14472	6.24488e-12		Rv0768	aldA	176.867	1276.65	2.85163	1.06583e-11		Rv0768	aldA	1276.65	720.13	-0.826033	0.0833514
Rv0769	Rv0769	297.812	750.522	1.33349	0.000239212		Rv0769	Rv0769	126.166	508.405	2.01065	9.53779e-06		Rv0769	Rv0769	508.405	246.831	-1.04245	0.0414163
Rv0770	Rv0770	154.099	600.505	1.96232	8.09838e-08		Rv0770	Rv0770	65.3469	119.168	0.866801	0.0962375		Rv0770	Rv0770	119.168	120.99	0.0218923	0.987327
Rv0771	Rv0771	31.3427	139.921	2.15841	0.000138618		Rv0771	Rv0771	13.2899	25.1006	0.917398	0.238284		Rv0771	Rv0771	25.1006	32.5093	0.37313	0.821707
Rv0772	purD	183.262	414.672	1.17806	0.00483515		Rv0772	purD	77.7752	64.1891	-0.276982	0.621479		Rv0772	purD	64.1891	152.163	1.24522	0.0334392
Rv0773c	ggtA	813.453	863.227	0.0856817	0.807682		Rv0773c	ggtA	344.871	84.4905	-2.0292	9.10656e-06		Rv0773c	ggtA	84.4905	125.649	0.572535	0.392062
Rv0774c	Rv0774c	279.942	382.896	0.451827	0.327403		Rv0774c	Rv0774c	118.515	31.2476	-1.92325	0.000486386		Rv0774c	Rv0774c	31.2476	50.6568	0.697012	0.396375
Rv0775	Rv0775	680.782	584.226	-0.220667	0.636578		Rv0775	Rv0775	288.641	418.815	0.537035	0.283815		Rv0775	Rv0775	418.815	399.789	-0.0670723	0.932176
Rv0776c	Rv0776c	49.4958	49.3701	-0.00366793	0.959032		Rv0776c	Rv0776c	20.9803	108.71	2.37338	3.75158e-05		Rv0776c	Rv0776c	108.71	103.643	-0.0688627	0.955009
Rv0777	purB	5132.79	5160	0.00762728	0.986274		Rv0777	purB	2173.95	1593.89	-0.447767	0.346229		Rv0777	purB	1593.89	1663.73	0.0618734	0.921052
Rv0778	cyp126	1457.59	1923.01	0.399786	0.22944		Rv0778	cyp126	617.527	223.339	-1.46726	0.000491776		Rv0778	cyp126	223.339	607.7	1.44412	0.00190485
Rv0779c	Rv0779c	27.8716	53.6524	0.944849	0.264702		Rv0779c	Rv0779c	11.8025	23.2664	0.979156	0.333257		Rv0779c	Rv0779c	23.2664	20.1701	-0.206026	0.909559
Rv0780	purC	820.085	701.589	-0.225148	0.755349		Rv0780	purC	347.092	653.643	0.913183	0.284794		Rv0780	purC	653.643	252.561	-1.37187	0.166271
Rv0781	ptrBa	2340.89	1620.1	-0.530975	0.119969		Rv0781	ptrBa	990.821	1991.84	1.00741	0.0356827		Rv0781	ptrBa	1991.84	825.006	-1.27163	0.0140123
Rv0782	ptrBb	925.441	1113.53	0.26693	0.482838		Rv0782	ptrBb	392.199	917.467	1.22607	0.00516144		Rv0782	ptrBb	917.467	673.374	-0.44625	0.434571
Rv0783c	emrB	771.391	790.408	0.0351345	0.895568		Rv0783c	emrB	327.063	178.099	-0.876884	0.0551442		Rv0783c	emrB	178.099	191.588	0.105323	0.897871
Rv0784	Rv0784	110.26	185.658	0.751735	0.133834		Rv0784	Rv0784	46.72	98.6405	1.07814	0.0638487		Rv0784	Rv0784	98.6405	164.881	0.741178	0.269406
Rv0785	Rv0785	995.573	1040.29	0.0633929	0.884786		Rv0785	Rv0785	422.047	261.15	-0.692523	0.135686		Rv0785	Rv0785	261.15	338.02	0.37223	0.539536
Rv0786c	Rv0786c	312.709	214.763	-0.542079	0.28071		Rv0786c	Rv0786c	132.531	219.791	0.729805	0.181658		Rv0786c	Rv0786c	219.791	93.2175	-1.23746	0.0358428
Rv0787	Rv0787	147.469	240.625	0.706374	0.14054		Rv0787	Rv0787	62.5209	58.6558	-0.0920667	0.929679		Rv0787	Rv0787	58.6558	82.9373	0.499749	0.550786
Rv0787A	Rv0787A	1698.14	1146.93	-0.566175	0.0725046		Rv0787A	Rv0787A	719.204	396.885	-0.857678	0.057434		Rv0787A	Rv0787A	396.885	377.721	-0.0713996	0.954455
Rv0788	purQ	970.363	1139.84	0.232239	0.582033		Rv0788	purQ	410.601	276.054	-0.572787	0.22381		Rv0788	purQ	276.054	424.473	0.620721	0.256642
Rv0789c	Rv0789c	53.6432	309.01	2.52618	6.23687e-09		Rv0789c	Rv0789c	22.7169	114.995	2.33973	0.000368082		Rv0789c	Rv0789c	114.995	57.4218	-1.0019	0.241752
Rv0790c	Rv0790c	74.1855	1413.01	4.25149	3.89737e-32		Rv0790c	Rv0790c	31.4267	38.2755	0.284433	0.60739		Rv0790c	Rv0790c	38.2755	63.2248	0.724068	0.340493
Rv0791c	Rv0791c	86.0098	1620.21	4.23553	5.30715e-39		Rv0791c	Rv0791c	36.4311	45.7417	0.328339	0.563078		Rv0791c	Rv0791c	45.7417	42.3683	-0.110525	0.952037
Rv0792c	Rv0792c	311.162	6131.79	4.30057	2.00346e-47		Rv0792c	Rv0792c	131.713	143.026	0.118882	0.796357		Rv0792c	Rv0792c	143.026	383.441	1.42273	0.00300303
Rv0793	Rv0793	9.19794	240.361	4.70775	1.65955e-20		Rv0793	Rv0793	3.89333	14.5862	1.90552	0.0162583		Rv0793	Rv0793	14.5862	55.2794	1.92214	0.0235032
Rv0794c	Rv0794c	264.613	557.729	1.07568	0.00264541		Rv0794c	Rv0794c	112.084	205.882	0.877236	0.146186		Rv0794c	Rv0794c	205.882	183.98	-0.162268	0.842027
Rv0795	Rv0795	43.6702	34.4852	-0.340673	0.808407		Rv0795	Rv0795	18.4999	50.8652	1.45916	0.0459743		Rv0795	Rv0795	50.8652	13.868	-1.87492	0.0418073
Rv0796	Rv0796	52.3649	31.7342	-0.722563	0.415619		Rv0796	Rv0796	22.1876	50.0676	1.17412	0.0858491		Rv0796	Rv0796	50.0676	34.2305	-0.548593	0.59528
Rv0797	Rv0797	77.8879	69.4033	-0.166395	0.893348		Rv0797	Rv0797	33.0015	19.7799	-0.7385	0.433659		Rv0797	Rv0797	19.7799	30.1798	0.609553	0.640832
Rv0798c	cfp29	490.68	668.905	0.44702	0.284979		Rv0798c	cfp29	207.795	35.3126	-2.5569	1.89452e-07		Rv0798c	cfp29	35.3126	75.7564	1.10118	0.0858029
Rv0799c	Rv0799c	774.335	648.344	-0.2562	0.550328		Rv0799c	Rv0799c	327.893	36.6385	-3.16179	5.78678e-11		Rv0799c	Rv0799c	36.6385	103.841	1.50294	0.00854468
Rv0800	pepC	470.144	748.895	0.67166	0.0711346		Rv0800	pepC	199.177	124.326	-0.679919	0.184718		Rv0800	pepC	124.326	146.167	0.23349	0.738589
Rv0801	Rv0801	197.53	235.461	0.253421	0.60804		Rv0801	Rv0801	83.5796	269.237	1.68765	0.000607741		Rv0801	Rv0801	269.237	225.324	-0.256871	0.742285
Rv0802c	Rv0802c	95.6482	114.507	0.259625	0.635663		Rv0802c	Rv0802c	40.5695	124.03	1.61222	0.00309408		Rv0802c	Rv0802c	124.03	138.409	0.158246	0.857472
Rv0803	purL	1112.88	1573.08	0.499295	0.152151		Rv0803	purL	471.733	162.003	-1.54195	0.000316229		Rv0803	purL	162.003	284.54	0.812609	0.115524
Rv0804	Rv0804	96.1863	235.662	1.29282	0.00371384		Rv0804	Rv0804	40.8014	18.6863	-1.12664	0.120108		Rv0804	Rv0804	18.6863	43.1327	1.2068	0.153148
Rv0805	Rv0805	11209.7	15776.2	0.492994	0.739883		Rv0805	Rv0805	4742.13	14596.2	1.62198	0.345784		Rv0805	Rv0805	14596.2	9815.96	-0.572388	0.832222
Rv0806c	cpsY	617.211	508.101	-0.28065	0.486942		Rv0806c	cpsY	261.308	443.188	0.762168	0.0832295		Rv0806c	cpsY	443.188	270.672	-0.711372	0.182679
Rv0807	Rv0807	157.355	146.474	-0.103384	0.920413		Rv0807	Rv0807	66.6723	77.5897	0.218777	0.76678		Rv0807	Rv0807	77.5897	134.473	0.793379	0.242436
Rv0808	purF	6660.99	4752.09	-0.487175	0.150807		Rv0808	purF	2824.63	1958.13	-0.528588	0.203274		Rv0808	purF	1958.13	2756.46	0.493342	0.320645
Rv0809	purM	4273.74	3113.51	-0.456956	0.131107		Rv0809	purM	1810.51	548.999	-1.72152	2.01183e-05		Rv0809	purM	548.999	973.331	0.826127	0.0964483
Rv0810c	Rv0810c	2381.54	3257.31	0.451787	0.636583		Rv0810c	Rv0810c	1007.39	1908.81	0.922052	0.287888		Rv0810c	Rv0810c	1908.81	1395.99	-0.451382	0.691153
Rv0811c	Rv0811c	5536.29	4093.84	-0.435467	0.195696		Rv0811c	Rv0811c	2347.38	2013.28	-0.221504	0.623726		Rv0811c	Rv0811c	2013.28	1984.89	-0.020491	0.999779
Rv0812	Rv0812	1313.52	1230.49	-0.0941996	0.902263		Rv0812	Rv0812	555.485	524.806	-0.0819625	1		Rv0812	Rv0812	524.806	398.578	-0.396924	0.796584
Rv0813c	Rv0813c	365.265	712.319	0.96358	0.00545557		Rv0813c	Rv0813c	154.775	677.179	2.12936	2.2041e-06		Rv0813c	Rv0813c	677.179	444.57	-0.607126	0.271676
Rv0814c	sseC2	628.827	1078.68	0.778534	0.144376		Rv0814c	sseC2	266.589	1858.83	2.80171	0.0589535		Rv0814c	sseC2	1858.83	1354.66	-0.45647	0.839079
Rv0815c	cysA2	1303.81	1427.22	0.130475	0.715992		Rv0815c	cysA2	552.508	4385.1	2.98854	8.72465e-13		Rv0815c	cysA2	4385.1	1918.48	-1.19265	0.00643134
Rv0816c	thiX	33.9749	66.4041	0.966804	0.178161		Rv0816c	thiX	14.4054	12.2435	-0.23459	0.914559		Rv0816c	thiX	12.2435	29.0723	1.24763	0.425332
Rv0817c	Rv0817c	145.097	156.21	0.106466	0.828964		Rv0817c	Rv0817c	61.5148	43.1382	-0.511966	0.473927		Rv0817c	Rv0817c	43.1382	59.1377	0.455111	0.63852
Rv0818	Rv0818	7359.72	4703.98	-0.645768	0.0387588		Rv0818	Rv0818	3118.64	2682.05	-0.217579	0.579271		Rv0818	Rv0818	2682.05	1849.51	-0.536197	0.321834
Rv0819	mshD	2752.95	1226.57	-1.16635	0.000104128		Rv0819	mshD	1166.62	279.874	-2.05949	3.66749e-07		Rv0819	mshD	279.874	380.581	0.443428	0.417644
Rv0820	phoT	1696.21	666.998	-1.34656	2.09071e-05		Rv0820	phoT	719.49	128.865	-2.48112	5.01429e-09		Rv0820	phoT	128.865	120.033	-0.102426	0.916118
Rv0821c	phoY2	28298.6	12086.4	-1.22735	9.70805e-06		Rv0821c	phoY2	11988.8	20395.1	0.766537	0.0658858		Rv0821c	phoY2	20395.1	7151.75	-1.51185	0.000284081
Rv0822c	Rv0822c	10648.3	2894.47	-1.87925	6.35309e-12		Rv0822c	Rv0822c	4513.89	466.805	-3.27348	1.04796e-16		Rv0822c	Rv0822c	466.805	641.972	0.45969	0.381457
Rv0823c	Rv0823c	34312.9	19160.6	-0.840609	0.00596383		Rv0823c	Rv0823c	14543.4	1171.75	-3.63363	3.20382e-21		Rv0823c	Rv0823c	1171.75	2405.56	1.03771	0.0173958
Rv0824c	desA1	106877	70813.6	-0.593857	0.0525171		Rv0824c	desA1	45297	7554.51	-2.58401	1.25844e-11		Rv0824c	desA1	7554.51	15248.4	1.01325	0.0204384
Rv0825c	Rv0825c	423.316	163.202	-1.37508	0.0998432		Rv0825c	Rv0825c	178.992	347.986	0.959134	0.148714		Rv0825c	Rv0825c	347.986	185.135	-0.910452	0.261063
Rv0826	Rv0826	112.36	134.34	0.257754	0.668703		Rv0826	Rv0826	47.6081	129.971	1.44892	0.00782988		Rv0826	Rv0826	129.971	165.266	0.346599	0.651564
Rv0827c	kmtR	808.366	2947.56	1.86644	0.0623841		Rv0827c	kmtR	342.167	726.889	1.08704	0.286386		Rv0827c	kmtR	726.889	245.609	-1.56537	0.187904
Rv0828c	Rv0828c	36.578	37.9015	0.0512804	0.984001		Rv0828c	Rv0828c	15.499	20.8668	0.429035	0.619005		Rv0828c	Rv0828c	20.8668	30.2942	0.537834	0.674383
Rv0829	Rv0829	237.398	205.765	-0.20631	0.941665		Rv0829	Rv0829	100.777	254.565	1.33687	0.298918		Rv0829	Rv0829	254.565	455.937	0.840802	0.568093
Rv0830	Rv0830	1105.1	1283.99	0.216465	0.557835		Rv0830	Rv0830	468.299	530.961	0.181177	0.752005		Rv0830	Rv0830	530.961	333.627	-0.670371	0.204885
Rv0831c	Rv0831c	8157.13	5749.02	-0.504746	0.125217		Rv0831c	Rv0831c	3455.07	1407.65	-1.29543	0.00124493		Rv0831c	Rv0831c	1407.65	1226.04	-0.199278	0.735904
Rv0832	PE_PGRS12	385.106	339.302	-0.182686	0.795604		Rv0832	PE_PGRS12	163.131	74.5281	-1.13017	0.0155737		Rv0832	PE_PGRS12	74.5281	257.069	1.7863	0.000560443
Rv0833	PE_PGRS13	233.748	198.473	-0.236007	0.709531		Rv0833	PE_PGRS13	99.2412	45.6934	-1.11895	0.486513		Rv0833	PE_PGRS13	45.6934	100.627	1.13896	0.539536
Rv0834c	PE_PGRS14	1306.75	1502.89	0.201747	0.587258		Rv0834c	PE_PGRS14	554.207	5015.78	3.17798	1.28934e-05		Rv0834c	PE_PGRS14	5015.78	5286.75	0.0759069	0.931977
Rv0835	lpqQ	921.188	1392.83	0.596451	0.0770893		Rv0835	lpqQ	390.296	1094.28	1.48734	0.000609024		Rv0835	lpqQ	1094.28	964.461	-0.182185	0.823821
Rv0836c	Rv0836c	34.5594	178.672	2.37017	4.70496e-06		Rv0836c	Rv0836c	14.6723	95.9211	2.70876	0.00896427		Rv0836c	Rv0836c	95.9211	28.5003	-1.75087	0.161252
Rv0837c	Rv0837c	144.453	1362.81	3.23791	2.93142e-05		Rv0837c	Rv0837c	61.1164	646.514	3.40305	0.000253245		Rv0837c	Rv0837c	646.514	351.696	-0.878353	0.446739
Rv0838	lpqR	231.224	178.44	-0.373848	0.467942		Rv0838	lpqR	98.0335	79.8972	-0.295129	0.750832		Rv0838	lpqR	79.8972	144.867	0.858516	0.368126
Rv0839	Rv0839	13584.9	5461.99	-1.31451	2.90336e-06		Rv0839	Rv0839	5759.11	256.5	-4.48882	1.25946e-28		Rv0839	Rv0839	256.5	297.259	0.212761	0.730473
Rv0840c	pip	499.89	278.68	-0.843001	0.0647736		Rv0840c	pip	212.131	3997.87	4.23621	5.48327e-10		Rv0840c	pip	3997.87	244.767	-4.02975	5.57098e-09
Rv0841	Rv0841	36.0922	40.283	0.158482	0.993663		Rv0841	Rv0841	15.3065	215.604	3.81616	8.38666e-18		Rv0841	Rv0841	215.604	44.469	-2.27751	3.67681e-06
Rv0842	Rv0842	350.717	414.662	0.241627	0.756937		Rv0842	Rv0842	148.327	308.126	1.05474	0.0219713		Rv0842	Rv0842	308.126	356.922	0.212088	0.801229
Rv0843	Rv0843	125.416	150.523	0.263265	0.652775		Rv0843	Rv0843	53.1068	52.5307	-0.0157353	0.99653		Rv0843	Rv0843	52.5307	70.5618	0.425726	0.598413
Rv0844c	narL	848.872	1177.45	0.472052	0.366432		Rv0844c	narL	360.104	220.372	-0.708473	0.13065		Rv0844c	narL	220.372	316.587	0.52266	0.386657
Rv0845	Rv0845	116.544	270.379	1.21411	0.004778		Rv0845	Rv0845	49.4587	106.282	1.1036	0.038381		Rv0845	Rv0845	106.282	139.667	0.394098	0.611644
Rv0846c	Rv0846c	181.985	435.746	1.25966	0.00412127		Rv0846c	Rv0846c	76.9872	479.141	2.63776	3.94473e-10		Rv0846c	Rv0846c	479.141	477.158	-0.00598401	0.985599
Rv0847	lpqS	404.155	980.338	1.27837	0.000157829		Rv0847	lpqS	171.149	313.826	0.87471	0.0411875		Rv0847	lpqS	313.826	492.856	0.651202	0.224615
Rv0848	cysK2	168.931	628.696	1.89593	9.95538e-08		Rv0848	cysK2	71.5762	272.947	1.93107	5.88433e-06		Rv0848	cysK2	272.947	306.613	0.1678	0.84061
Rv0849	Rv0849	105.94	632.497	2.57782	4.83908e-13		Rv0849	Rv0849	44.9397	133.401	1.56971	0.000548876		Rv0849	Rv0849	133.401	159.687	0.259476	0.724457
Rv0850	Rv0850	40.4477	247.506	2.61333	0.000121953		Rv0850	Rv0850	17.1131	41.8673	1.29072	0.0215442		Rv0850	Rv0850	41.8673	25.214	-0.731598	0.37318
Rv0851c	Rv0851c	151.592	203.638	0.425808	0.596948		Rv0851c	Rv0851c	64.1524	69.6217	0.118034	0.846083		Rv0851c	Rv0851c	69.6217	91.6107	0.395979	0.644916
Rv0852	fadD16	322.209	412.138	0.355127	0.375977		Rv0852	fadD16	136.652	157.656	0.20627	0.7159		Rv0852	fadD16	157.656	311.506	0.982485	0.0639387
Rv0853c	pdc	259.808	540.02	1.05557	0.00519184		Rv0853c	pdc	110.199	639.798	2.5375	8.51431e-09		Rv0853c	pdc	639.798	706.413	0.142896	0.824258
Rv0854	Rv0854	585.605	552.033	-0.0851748	0.82786		Rv0854	Rv0854	248.08	621.897	1.32587	0.043938		Rv0854	Rv0854	621.897	292.07	-1.09036	0.161685
Rv0855	far	315.365	401.102	0.346948	0.410228		Rv0855	far	133.664	128.003	-0.0624288	0.912245		Rv0855	far	128.003	168.402	0.395726	0.520211
Rv0856	Rv0856	4060.31	1654.31	-1.29536	7.02402e-06		Rv0856	Rv0856	1719.9	1476.61	-0.220029	0.610957		Rv0856	Rv0856	1476.61	776.19	-0.92781	0.0556397
Rv0857	Rv0857	1836.63	1654.71	-0.150484	0.754587		Rv0857	Rv0857	778.778	1281.86	0.718952	0.106076		Rv0857	Rv0857	1281.86	1138.57	-0.171018	0.796375
Rv0858c	dapC	181.386	116.888	-0.633931	0.239335		Rv0858c	dapC	76.8825	28.8129	-1.41594	0.0301827		Rv0858c	dapC	28.8129	37.132	0.365948	0.776554
Rv0859	fadA	13655.8	5054.56	-1.43386	1.69631e-07		Rv0859	fadA	5784.2	8351.56	0.529928	0.210844		Rv0859	fadA	8351.56	1791.75	-2.22067	3.83545e-08
Rv0860	fadB	26982.6	12268.7	-1.13705	2.77305e-05		Rv0860	fadB	11429.7	12616.7	0.142539	0.780926		Rv0860	fadB	12616.7	4190.29	-1.59021	0.000161771
Rv0861c	ercc3	2789.99	1826.11	-0.611491	0.140749		Rv0861c	ercc3	1181.17	763.54	-0.629442	0.166162		Rv0861c	ercc3	763.54	571.868	-0.417022	0.45849
Rv0862c	Rv0862c	569.66	424.383	-0.424735	0.289069		Rv0862c	Rv0862c	241.185	44.4575	-2.43964	7.70124e-07		Rv0862c	Rv0862c	44.4575	57.5726	0.372955	0.648262
Rv0863	Rv0863	2324.99	1106.71	-1.07095	0.000248651		Rv0863	Rv0863	984.654	559.277	-0.816054	0.0812277		Rv0863	Rv0863	559.277	277.968	-1.00865	0.0369881
Rv0864	moaC2	4246.96	1488.74	-1.51234	1.30173e-07		Rv0864	moaC2	1800.32	763.106	-1.2383	0.0025979		Rv0864	moaC2	763.106	282.783	-1.43219	0.0016767
Rv0865	mog	3014.57	1141.96	-1.40044	1.62696e-06		Rv0865	mog	1277.84	228.117	-2.48586	1.15077e-09		Rv0865	mog	228.117	227.462	-0.00414935	1
Rv0866	moaE2	2882.61	1452.46	-0.988874	0.00121754		Rv0866	moaE2	1222.15	259.452	-2.23588	2.41481e-08		Rv0866	moaE2	259.452	277.052	0.0946932	0.864953
Rv0867c	rpfA	147.151	96.6863	-0.605912	0.274313		Rv0867c	rpfA	62.3678	55.1977	-0.176193	0.906618		Rv0867c	rpfA	55.1977	38.8532	-0.506576	0.692283
Rv0868c	moaD2	1405.48	1222.27	-0.2015	0.641921		Rv0868c	moaD2	594.839	410.847	-0.533898	0.293761		Rv0868c	moaD2	410.847	914.505	1.15439	0.0166496
Rv0869c	moaA2	2790.35	1701.71	-0.713461	0.0273399		Rv0869c	moaA2	1182.31	1273.25	0.106906	0.88583		Rv0869c	moaA2	1273.25	1373.08	0.108904	0.867612
Rv0870c	Rv0870c	1363.1	817.723	-0.737212	0.030827		Rv0870c	Rv0870c	577.662	859.283	0.572907	0.215326		Rv0870c	Rv0870c	859.283	643.791	-0.41654	0.44686
Rv0871	cspB	1043.87	964.587	-0.113958	0.807682		Rv0871	cspB	442.384	610.44	0.46455	0.332879		Rv0871	cspB	610.44	461.6	-0.403207	0.463675
Rv0872c	PE_PGRS15	7509.64	6370.42	-0.237355	0.86415		Rv0872c	PE_PGRS15	3189.94	11062.3	1.79405	1.35543e-05		Rv0872c	PE_PGRS15	11062.3	10994.7	-0.00885196	1
Rv0873	fadE10	7826.06	4793.01	-0.707355	0.0203797		Rv0873	fadE10	3315.47	9363.42	1.49782	0.000340519		Rv0873	fadE10	9363.42	2680.01	-1.8048	1.41172e-05
Rv0874c	Rv0874c	533.701	586.111	0.135142	0.747589		Rv0874c	Rv0874c	226.326	611.517	1.43399	0.00124338		Rv0874c	Rv0874c	611.517	802.688	0.392446	0.457778
Rv0875c	Rv0875c	609.907	530.71	-0.200665	0.719212		Rv0875c	Rv0875c	258.755	124.201	-1.05891	0.0197139		Rv0875c	Rv0875c	124.201	159.001	0.356352	0.577438
Rv0876c	Rv0876c	2371.24	1818.97	-0.382518	0.308556		Rv0876c	Rv0876c	1005.79	1132.03	0.170587	0.786827		Rv0876c	Rv0876c	1132.03	941.357	-0.266097	0.659951
Rv0877	Rv0877	2699.47	1911.39	-0.498057	0.347399		Rv0877	Rv0877	1142.47	1685.79	0.561272	0.425716		Rv0877	Rv0877	1685.79	1695.36	0.00816606	0.976055
Rv0878c	PPE13	535.938	601.25	0.165899	0.791806		Rv0878c	PPE13	227.144	177.554	-0.355347	0.55029		Rv0878c	PPE13	177.554	157.82	-0.169975	0.84318
Rv0879c	Rv0879c	98.9276	96.8552	-0.0305432	1		Rv0879c	Rv0879c	41.9124	14.3889	-1.54242	0.0319943		Rv0879c	Rv0879c	14.3889	49.3985	1.77951	0.0296397
Rv0880	Rv0880	20.519	52.1687	1.34622	0.120341		Rv0880	Rv0880	8.6922	28.276	1.70179	0.0763152		Rv0880	Rv0880	28.276	61.0096	1.10946	0.378388
Rv0881	Rv0881	119.752	360.577	1.59025	0.000877113		Rv0881	Rv0881	50.6613	157.386	1.63535	0.000780416		Rv0881	Rv0881	157.386	340.74	1.11436	0.0378403
Rv0882	Rv0882	39.4413	133.289	1.75678	0.00178728		Rv0882	Rv0882	16.702	22.6878	0.441901	0.774843		Rv0882	Rv0882	22.6878	55.1287	1.28088	0.354099
Rv0883c	Rv0883c	845.936	1542.74	0.866876	0.0095756		Rv0883c	Rv0883c	357.893	1225.85	1.77619	2.92825e-05		Rv0883c	Rv0883c	1225.85	1075.09	-0.189334	0.790721
Rv0884c	serC	1225.87	1273.89	0.0554267	0.901076		Rv0884c	serC	519.472	1558.56	1.58509	0.000269714		Rv0884c	serC	1558.56	850.365	-0.874055	0.0708991
Rv0885	Rv0885	3651.18	1947.22	-0.906948	0.00369051		Rv0885	Rv0885	1548.55	15241.9	3.29905	1.27126e-15		Rv0885	Rv0885	15241.9	5756.54	-1.40477	0.000886566
Rv0886	fprB	2676.49	4065.09	0.602942	0.183263		Rv0886	fprB	1134.01	3711.39	1.71053	0.000303205		Rv0886	fprB	3711.39	3262.4	-0.186023	0.790721
Rv0887c	Rv0887c	30.2492	60.2527	0.994129	0.213263		Rv0887c	Rv0887c	12.813	511.477	5.31899	8.2433e-19		Rv0887c	Rv0887c	511.477	92.947	-2.46019	3.60699e-05
Rv0888	Rv0888	386.325	1205.84	1.64215	6.83299e-06		Rv0888	Rv0888	163.529	3470.94	4.40771	1.54286e-09		Rv0888	Rv0888	3470.94	1073.29	-1.69329	0.0277389
Rv0889c	citA	1889.66	1689.2	-0.161791	0.88476		Rv0889c	citA	801.903	271.542	-1.56225	0.00538488		Rv0889c	citA	271.542	226.812	-0.259679	0.800846
Rv0890c	Rv0890c	731.83	970.052	0.406552	0.285699		Rv0890c	Rv0890c	310.444	53.004	-2.55016	1.81565e-08		Rv0890c	Rv0890c	53.004	93.7894	0.823324	0.166271
Rv0891c	Rv0891c	997.578	2608.6	1.38678	0.306008		Rv0891c	Rv0891c	421.909	1355.48	1.6838	0.293781		Rv0891c	Rv0891c	1355.48	637.656	-1.08795	0.618223
Rv0892	Rv0892	288.401	533.382	0.887092	0.279097		Rv0892	Rv0892	122.632	95.0904	-0.366968	0.754919		Rv0892	Rv0892	95.0904	122.17	0.361519	0.813154
Rv0893c	Rv0893c	567.918	347.434	-0.708946	0.0711716		Rv0893c	Rv0893c	240.827	62.3395	-1.94978	6.22326e-05		Rv0893c	Rv0893c	62.3395	97.9182	0.651429	0.304117
Rv0894	Rv0894	452.263	355.059	-0.349105	0.366432		Rv0894	Rv0894	191.605	119.858	-0.676805	0.202709		Rv0894	Rv0894	119.858	113.653	-0.0766942	0.915839
Rv0895	Rv0895	89.1289	112.854	0.340497	0.615868		Rv0895	Rv0895	37.8268	12.5612	-1.59043	0.0185294		Rv0895	Rv0895	12.5612	23.3057	0.891703	0.317958
Rv0896	gltA2	16026.8	12684	-0.337479	0.334936		Rv0896	gltA2	6786.29	3848.53	-0.818316	0.0469685		Rv0896	gltA2	3848.53	2215.83	-0.796462	0.0880523
Rv0897c	Rv0897c	1013.07	745.721	-0.44202	0.269493		Rv0897c	Rv0897c	429.414	338.142	-0.344741	0.461455		Rv0897c	Rv0897c	338.142	387.944	0.198221	0.787487
Rv0898c	Rv0898c	2673.56	4026.49	0.590762	0.206398		Rv0898c	Rv0898c	1132.05	3406.27	1.58925	0.000126024		Rv0898c	Rv0898c	3406.27	1595.37	-1.0943	0.0140963
Rv0899	ompA	1188.57	984.579	-0.271649	0.655916		Rv0899	ompA	502.733	764.536	0.604792	0.366391		Rv0899	ompA	764.536	753.909	-0.0201942	0.987181
Rv0900	Rv0900	480.904	271.79	-0.823258	0.331529		Rv0900	Rv0900	203.292	187.911	-0.113507	1		Rv0900	Rv0900	187.911	112.857	-0.735548	0.703765
Rv0901	Rv0901	672.571	518.139	-0.376347	0.587903		Rv0901	Rv0901	284.624	165.332	-0.783688	0.286555		Rv0901	Rv0901	165.332	184.142	0.155448	0.8838
Rv0902c	prrB	1321.73	1093.03	-0.27409	0.514938		Rv0902c	prrB	560.111	973.119	0.796902	0.0771097		Rv0902c	prrB	973.119	1006.43	0.0485567	0.93829
Rv0903c	prrA	2045.47	2217.97	0.116808	0.732739		Rv0903c	prrA	867.152	2536.09	1.54825	0.0411433		Rv0903c	prrA	2536.09	1458.18	-0.798436	0.356344
Rv0904c	accD3	166.901	289.779	0.795964	0.0688823		Rv0904c	accD3	70.7407	66.8561	-0.0814815	0.912444		Rv0904c	accD3	66.8561	159.042	1.25028	0.0322376
Rv0905	echA6	2562.58	1371.03	-0.902333	0.0230372		Rv0905	echA6	1084.71	1003.46	-0.112326	0.891457		Rv0905	echA6	1003.46	377.222	-1.41149	0.00178231
Rv0906	Rv0906	853.718	427.567	-0.99761	0.00324429		Rv0906	Rv0906	361.673	548.352	0.600416	0.203797		Rv0906	Rv0906	548.352	244.122	-1.1675	0.0199786
Rv0907	Rv0907	947.651	849.985	-0.156919	0.736538		Rv0907	Rv0907	401.732	248.159	-0.694965	0.134509		Rv0907	Rv0907	248.159	288.695	0.218277	0.774705
Rv0908	ctpE	2408.96	1996.28	-0.271096	0.430267		Rv0908	ctpE	1021.11	131.983	-2.95171	8.70143e-13		Rv0908	ctpE	131.983	312.162	1.24194	0.009894
Rv0909	Rv0909	9499.4	5501.16	-0.788101	0.0213908		Rv0909	Rv0909	4020.77	1670.44	-1.26724	0.00140807		Rv0909	Rv0909	1670.44	1156.4	-0.530586	0.332923
Rv0910	Rv0910	6523.05	4475.85	-0.543384	0.099782		Rv0910	Rv0910	2765.13	660.364	-2.06601	1.00752e-07		Rv0910	Rv0910	660.364	770.033	0.221659	0.666439
Rv0911	Rv0911	355.432	314.543	-0.176316	0.7031		Rv0911	Rv0911	150.751	64.7107	-1.22009	0.0269818		Rv0911	Rv0911	64.7107	57.9158	-0.160048	0.892247
Rv0912	Rv0912	308.58	265.199	-0.21857	0.812369		Rv0912	Rv0912	130.895	146.917	0.166594	0.905886		Rv0912	Rv0912	146.917	142.798	-0.0410331	0.979924
Rv0913c	Rv0913c	2708.37	1556.05	-0.799532	0.00871551		Rv0913c	Rv0913c	1146.91	1566.69	0.44996	0.303332		Rv0913c	Rv0913c	1566.69	936.215	-0.742806	0.127822
Rv0914c	Rv0914c	3661.39	2832.21	-0.370465	0.28161		Rv0914c	Rv0914c	1550.7	1916.06	0.305222	0.511183		Rv0914c	Rv0914c	1916.06	981.474	-0.965121	0.0348043
Rv0915c	PPE14	142.124	160.957	0.179531	0.765575		Rv0915c	PPE14	60.2286	176.427	1.55055	0.00437135		Rv0915c	PPE14	176.427	286.329	0.698598	0.281174
Rv0916c	PE7	32.1876	36.1854	0.168902	0.86894		Rv0916c	PE7	13.6661	35.8276	1.39047	0.0916843		Rv0916c	PE7	35.8276	23.3421	-0.618141	0.617105
Rv0917	betP	857.358	1268.82	0.565516	0.107449		Rv0917	betP	363.288	732.765	1.01224	0.0195234		Rv0917	betP	732.765	941.061	0.360937	0.527422
Rv0918	Rv0918	91.575	171.84	0.908038	0.0817134		Rv0918	Rv0918	38.8021	228.229	2.55627	4.80354e-07		Rv0918	Rv0918	228.229	194.911	-0.227667	0.756805
Rv0919	Rv0919	201.651	443.159	1.13597	0.0205429		Rv0919	Rv0919	85.4697	412.172	2.26976	7.39921e-07		Rv0919	Rv0919	412.172	275.789	-0.579684	0.317437
Rv0920c	Rv0920c	1542.41	1248.96	-0.304467	0.778073		Rv0920c	Rv0920c	651.679	577.547	-0.174223	0.894886		Rv0920c	Rv0920c	577.547	309.796	-0.89862	0.267229
Rv0921	Rv0921	1478.18	779.431	-0.923326	0.136491		Rv0921	Rv0921	625.32	429.119	-0.543217	0.500183		Rv0921	Rv0921	429.119	435.689	0.0219221	0.961406
Rv0922	Rv0922	8364.01	4193.78	-0.995945	0.00056526		Rv0922	Rv0922	3543.27	2219.32	-0.674965	0.0974896		Rv0922	Rv0922	2219.32	1959.71	-0.179476	0.795774
Rv0923c	Rv0923c	100.374	216.959	1.11203	0.017401		Rv0923c	Rv0923c	42.5687	46.7717	0.135843	0.798427		Rv0923c	Rv0923c	46.7717	104.943	1.1659	0.097238
Rv0924c	mntH	100.582	209.757	1.06034	0.0294379		Rv0924c	mntH	42.6386	92.8047	1.12204	0.193867		Rv0924c	mntH	92.8047	88.969	-0.0608944	0.952037
Rv0925c	Rv0925c	473.059	849.014	0.843768	0.0191356		Rv0925c	Rv0925c	200.332	632.95	1.6597	0.000190524		Rv0925c	Rv0925c	632.95	408.39	-0.632145	0.234321
Rv0926c	Rv0926c	726.753	987.519	0.442343	0.195034		Rv0926c	Rv0926c	308.007	564.155	0.873128	0.0543284		Rv0926c	Rv0926c	564.155	508.45	-0.149983	0.850548
Rv0927c	Rv0927c	75.0246	126.704	0.756032	0.209454		Rv0927c	Rv0927c	31.7985	95.1606	1.5814	0.0064712		Rv0927c	Rv0927c	95.1606	78.9647	-0.269157	0.759424
Rv0928	pstS3	2674.25	2757.37	0.0441606	0.962333		Rv0928	pstS3	1133.44	1227.79	0.115358	0.864943		Rv0928	pstS3	1227.79	1038.13	-0.242087	0.753802
Rv0929	pstC2	314.949	439.405	0.480434	0.227647		Rv0929	pstC2	133.524	94.3563	-0.50091	0.366939		Rv0929	pstC2	94.3563	146.926	0.638904	0.341292
Rv0930	pstA1	558.649	758.737	0.441657	0.224676		Rv0930	pstA1	236.794	256.846	0.117273	0.851637		Rv0930	pstA1	256.846	543.903	1.08244	0.0262253
Rv0931c	pknD	20582.6	8666.6	-1.24789	8.2325e-06		Rv0931c	pknD	8724.16	1724.77	-2.33861	1.17185e-09		Rv0931c	pknD	1724.77	1944.21	0.172775	0.764527
Rv0932c	pstS2	42258.1	19432.8	-1.12074	6.82567e-05		Rv0932c	pstS2	17906.7	8043.55	-1.15459	0.00414479		Rv0932c	pstS2	8043.55	4509.23	-0.834952	0.0651958
Rv0933	pstB	5637.96	4391.79	-0.360366	0.260362		Rv0933	pstB	2390.75	795.568	-1.58741	8.66575e-05		Rv0933	pstB	795.568	870.853	0.130445	0.835295
Rv0934	pstS1	1885.99	2301.27	0.287102	0.382035		Rv0934	pstS1	799.921	312.519	-1.35591	0.000929982		Rv0934	pstS1	312.519	496.329	0.667352	0.194632
Rv0935	pstC1	2357.71	2592.1	0.136735	0.681946		Rv0935	pstC1	1000.1	111.272	-3.16799	1.64103e-14		Rv0935	pstC1	111.272	232.157	1.06101	0.037725
Rv0936	pstA2	1495.18	1778.78	0.250568	0.585089		Rv0936	pstA2	633.187	96.8042	-2.70949	1.94179e-10		Rv0936	pstA2	96.8042	190.366	0.975634	0.0712488
Rv0937c	mku	5117.23	2645.37	-0.951895	0.00150879		Rv0937c	mku	2166.91	2149.26	-0.0118026	0.967776		Rv0937c	mku	2149.26	934.853	-1.20103	0.00815246
Rv0938	ligD	11500.7	5303.97	-1.11657	0.000101264		Rv0938	ligD	4874.22	1553.88	-1.64929	2.38324e-05		Rv0938	ligD	1553.88	1592.35	0.0352744	0.961217
Rv0939	Rv0939	10228.9	4867.5	-1.0714	0.000260395		Rv0939	Rv0939	4336.51	2062.37	-1.07223	0.00718269		Rv0939	Rv0939	2062.37	2229.58	0.112469	0.86839
Rv0940c	Rv0940c	528.968	698.58	0.401244	0.303954		Rv0940c	Rv0940c	223.888	463.312	1.0492	0.0208704		Rv0940c	Rv0940c	463.312	277.094	-0.741607	0.174124
Rv0941c	Rv0941c	384.379	323.414	-0.249147	0.622665		Rv0941c	Rv0941c	162.93	632.487	1.95679	1.15273e-05		Rv0941c	Rv0941c	632.487	422.185	-0.583161	0.296051
Rv0942	Rv0942	22.1274	26.2005	0.243764	0.911857		Rv0942	Rv0942	9.3834	19.1027	1.02559	0.281316		Rv0942	Rv0942	19.1027	33.6586	0.817199	0.463754
Rv0943c	Rv0943c	11.2862	11.9333	0.0804377	1		Rv0943c	Rv0943c	4.7726	10.2888	1.10822	0.479285		Rv0943c	Rv0943c	10.2888	7.14459	-0.526146	0.90786
Rv0944	Rv0944	180.738	556.045	1.62131	6.68943e-06		Rv0944	Rv0944	76.5675	97.8626	0.354027	0.572135		Rv0944	Rv0944	97.8626	199.185	1.02528	0.160451
Rv0945	Rv0945	1532.13	1487.84	-0.0423138	0.885306		Rv0945	Rv0945	648.874	197.645	-1.71503	6.26915e-05		Rv0945	Rv0945	197.645	183.377	-0.108095	0.90786
Rv0946c	pgi	654.688	561.024	-0.222744	0.631331		Rv0946c	pgi	277.31	479.61	0.790359	0.0783466		Rv0946c	pgi	479.61	325.796	-0.557893	0.314142
Rv0947c	Rv0947c	57.936	66.2035	0.192446	0.808842		Rv0947c	Rv0947c	24.5631	78.8606	1.68282	0.240499		Rv0947c	Rv0947c	78.8606	28.0011	-1.49382	0.355824
Rv0948c	Rv0948c	814.959	544.233	-0.582503	0.484526		Rv0948c	Rv0948c	346.005	521.398	0.591589	0.218094		Rv0948c	Rv0948c	521.398	385.661	-0.435049	0.465197
Rv0949	uvrD1	2177.88	1650.52	-0.400004	0.22202		Rv0949	uvrD1	922.313	336.134	-1.45622	0.000509063		Rv0949	uvrD1	336.134	509.943	0.601297	0.244415
Rv0950c	Rv0950c	1114.32	947.659	-0.233727	0.593104		Rv0950c	Rv0950c	472.472	182.798	-1.36998	0.00210033		Rv0950c	Rv0950c	182.798	170.232	-0.102747	0.898555
Rv0951	sucC	5209.76	4984.16	-0.0638662	0.886427		Rv0951	sucC	2208.16	956.957	-1.20632	0.00288324		Rv0951	sucC	956.957	640.599	-0.579032	0.27471
Rv0952	sucD	701.711	1469.83	1.0667	0.00105231		Rv0952	sucD	297.469	223.063	-0.415285	0.446002		Rv0952	sucD	223.063	144.368	-0.627701	0.271056
Rv0953c	Rv0953c	226.745	583.439	1.36351	0.000199087		Rv0953c	Rv0953c	96.0472	380.64	1.98661	1.07796e-05		Rv0953c	Rv0953c	380.64	394.491	0.0515636	0.949118
Rv0954	Rv0954	4171.72	4357.21	0.0627617	0.83262		Rv0954	Rv0954	1767.92	2898.4	0.713208	0.119036		Rv0954	Rv0954	2898.4	2220.65	-0.384279	0.475087
Rv0955	Rv0955	909.382	1387.71	0.609744	0.0584228		Rv0955	Rv0955	385.392	365.411	-0.0768064	0.832156		Rv0955	Rv0955	365.411	480.855	0.396079	0.495232
Rv0956	purN	335.853	438.433	0.384527	0.380964		Rv0956	purN	142.247	146.335	0.0408792	0.904749		Rv0956	purN	146.335	128.02	-0.192905	0.811841
Rv0957	purH	630.545	1345.89	1.09389	0.000845149		Rv0957	purH	266.929	172.24	-0.632039	0.21966		Rv0957	purH	172.24	266.85	0.631612	0.273978
Rv0958	Rv0958	896.656	1022.16	0.188998	0.625992		Rv0958	Rv0958	380.056	583.864	0.619422	0.182378		Rv0958	Rv0958	583.864	751.178	0.363522	0.539479
Rv0959	Rv0959	1070.91	1587.18	0.567627	0.101667		Rv0959	Rv0959	453.994	646.204	0.509315	0.273129		Rv0959	Rv0959	646.204	1069.18	0.72645	0.144074
Rv0959A	vapB9	249.387	469.365	0.912325	0.0225918		Rv0959A	vapB9	105.645	190.341	0.849362	0.0767506		Rv0959A	vapB9	190.341	72.6208	-1.39013	0.00848927
Rv0960	vapC9	743.084	1122.55	0.595177	0.0928822		Rv0960	vapC9	314.932	369.56	0.230771	0.637243		Rv0960	vapC9	369.56	145.746	-1.34235	0.0116211
Rv0961	Rv0961	2228.04	3090.01	0.47184	0.178161		Rv0961	Rv0961	943.88	423.485	-1.15629	0.00762502		Rv0961	Rv0961	423.485	647.894	0.613447	0.239038
Rv0962c	lprP	30.8279	37.9174	0.29862	0.850004		Rv0962c	lprP	13.0755	19.9354	0.608466	0.489357		Rv0962c	lprP	19.9354	17.5755	-0.181769	1
Rv0963c	Rv0963c	107.42	126.657	0.23766	0.67574		Rv0963c	Rv0963c	45.5346	47.1398	0.0499816	0.993695		Rv0963c	Rv0963c	47.1398	84.201	0.836892	0.324414
Rv0964c	Rv0964c	121.847	91.1209	-0.419223	0.544121		Rv0964c	Rv0964c	51.6327	27.6624	-0.900357	0.216558		Rv0964c	Rv0964c	27.6624	23.1133	-0.259205	0.867612
Rv0965c	Rv0965c	1133.67	1280.49	0.175698	0.661451		Rv0965c	Rv0965c	480.192	367.714	-0.385027	0.343596		Rv0965c	Rv0965c	367.714	458.781	0.319221	0.554638
Rv0966c	Rv0966c	1321.64	1100.52	-0.26414	0.476463		Rv0966c	Rv0966c	560.129	367.463	-0.608161	0.166567		Rv0966c	Rv0966c	367.463	794.171	1.11185	0.0174478
Rv0967	csoR	1029.4	1301.3	0.338152	0.803566		Rv0967	csoR	435.558	3849.07	3.14357	0.0175341		Rv0967	csoR	3849.07	1143.4	-1.75118	0.257881
Rv0968	Rv0968	1366.85	1517.94	0.151259	0.82786		Rv0968	Rv0968	578.75	2971.61	2.36023	1.00163e-08		Rv0968	Rv0968	2971.61	1091.34	-1.44514	0.00094676
Rv0969	ctpV	2403.44	2848.08	0.244888	0.489791		Rv0969	ctpV	1018.86	2714.43	1.4137	0.00325615		Rv0969	ctpV	2714.43	1005.47	-1.43278	0.00372385
Rv0970	Rv0970	451.657	477.401	0.0799759	0.893821		Rv0970	Rv0970	191.408	213.842	0.159893	0.773208		Rv0970	Rv0970	213.842	164.887	-0.375067	0.568093
Rv0971c	echA7	134.147	216.479	0.690409	0.127352		Rv0971c	echA7	56.9085	19.2298	-1.5653	0.0175453		Rv0971c	echA7	19.2298	27.6579	0.52435	0.659951
Rv0972c	fadE12	1092.82	1043.72	-0.0663175	0.84647		Rv0972c	fadE12	463.04	187.652	-1.30308	0.00368412		Rv0972c	fadE12	187.652	124.541	-0.591437	0.301457
Rv0973c	accA2	863.529	858.724	-0.0080503	0.947657		Rv0973c	accA2	365.855	145.143	-1.3338	0.00352634		Rv0973c	accA2	145.143	107.2	-0.43717	0.517456
Rv0974c	accD2	227.747	301.712	0.405745	0.381883		Rv0974c	accD2	96.5417	35.9679	-1.42444	0.0107952		Rv0974c	accD2	35.9679	53.1007	0.562019	0.537138
Rv0975c	fadE13	262.849	211.225	-0.315451	0.541804		Rv0975c	fadE13	111.363	22.9771	-2.277	1.15141e-05		Rv0975c	fadE13	22.9771	55.0506	1.26056	0.0635259
Rv0976c	Rv0976c	465.476	295.497	-0.655563	0.111089		Rv0976c	Rv0976c	197.222	79.2684	-1.315	0.177396		Rv0976c	Rv0976c	79.2684	115.301	0.540591	0.651564
Rv0977	PE_PGRS16	318.782	774.23	1.28019	0.000255868		Rv0977	PE_PGRS16	135.024	380.147	1.49334	0.000730401		Rv0977	PE_PGRS16	380.147	786.75	1.04935	0.0342095
Rv0978c	PE_PGRS17	10.8005	17.4511	0.692227	0.638575		Rv0978c	PE_PGRS17	4.58015	10.3523	1.17649	0.579271		Rv0978c	PE_PGRS17	10.3523	9.3597	-0.145417	1
Rv0979A	rpmF	1087.45	642.329	-0.759563	0.0278955		Rv0979A	rpmF	460.989	98.6888	-2.22377	4.80263e-07		Rv0979A	rpmF	98.6888	122.17	0.307933	0.703765
Rv0979c	Rv0979c	9.26188	8.08401	-0.196234	1		Rv0979c	Rv0979c	3.9415	4.13523	0.0692236	0.974412		Rv0979c	Rv0979c	4.13523	5.61582	0.44153	0.952738
Rv0980c	PE_PGRS18	40.894	59.1861	0.533369	0.516977		Rv0980c	PE_PGRS18	17.3626	21.8617	0.332421	0.677785		Rv0980c	PE_PGRS18	21.8617	17.3831	-0.330723	0.850606
Rv0981	mprA	5122.38	1825.63	-1.48842	2.73328e-07		Rv0981	mprA	2169.66	2948.2	0.442364	0.342563		Rv0981	mprA	2948.2	1792.98	-0.717479	0.131675
Rv0982	mprB	23739.9	7736.64	-1.61753	0.000251867		Rv0982	mprB	10047.9	6435.29	-0.642819	0.240916		Rv0982	mprB	6435.29	3360.41	-0.937366	0.0796738
Rv0983	pepD	14647.5	11025.5	-0.409817	0.183948		Rv0983	pepD	6206	6120.51	-0.0200129	0.995		Rv0983	pepD	6120.51	2865.92	-1.09465	0.0131031
Rv0984	moaB2	3844.75	2906.32	-0.403695	0.338771		Rv0984	moaB2	1630.8	1361.78	-0.260086	0.605882		Rv0984	moaB2	1361.78	862.429	-0.659016	0.308816
Rv0985c	mscL	192.204	309.316	0.686442	0.100622		Rv0985c	mscL	81.4758	240.113	1.55927	0.000561556		Rv0985c	mscL	240.113	754.693	1.65218	0.000609396
Rv0986	Rv0986	293.594	192.644	-0.607886	0.210181		Rv0986	Rv0986	124.289	101.617	-0.290563	0.818863		Rv0986	Rv0986	101.617	89.8168	-0.178079	0.915477
Rv0987	Rv0987	1359.62	1652.64	0.281564	0.441732		Rv0987	Rv0987	576.254	455.111	-0.340484	0.605526		Rv0987	Rv0987	455.111	595.62	0.388173	0.610258
Rv0988	Rv0988	1221.09	1423.52	0.221291	0.598467		Rv0988	Rv0988	517.517	201.484	-1.36094	0.00151715		Rv0988	Rv0988	201.484	474.485	1.23569	0.0103515
Rv0989c	grcC2	121.534	266.721	1.13397	0.259883		Rv0989c	grcC2	51.3962	175.718	1.77353	0.000109346		Rv0989c	grcC2	175.718	93.5243	-0.909846	0.117445
Rv0990c	Rv0990c	43.1612	427.662	3.30866	2.0343e-11		Rv0990c	Rv0990c	18.2899	201.739	3.46336	5.0084e-05		Rv0990c	Rv0990c	201.739	155.943	-0.371468	0.759691
Rv0991c	Rv0991c	347.967	4581.49	3.71879	4.39368e-36		Rv0991c	Rv0991c	147.382	1753.03	3.57222	1.155e-17		Rv0991c	Rv0991c	1753.03	1945.01	0.149925	0.81608
Rv0992c	Rv0992c	538.55	451.354	-0.25482	0.596794		Rv0992c	Rv0992c	228.071	273.563	0.262391	0.62338		Rv0992c	Rv0992c	273.563	223.333	-0.292675	0.653764
Rv0993	galU	2897.1	1721.58	-0.750876	0.0155366		Rv0993	galU	1227.17	710.196	-0.789042	0.0648138		Rv0993	galU	710.196	587.602	-0.273377	0.655601
Rv0994	moeA1	4593.09	4036.71	-0.186287	0.598521		Rv0994	moeA1	1945.27	1695.63	-0.19815	0.774263		Rv0994	moeA1	1695.63	2002.98	0.240325	0.756836
Rv0995	rimJ	436.883	391.767	-0.157254	0.775299		Rv0995	rimJ	185.222	240.483	0.376674	0.512041		Rv0995	rimJ	240.483	349.366	0.538808	0.346752
Rv0996	Rv0996	2257.21	2588.41	0.197522	0.64253		Rv0996	Rv0996	956.492	6978.09	2.86701	4.38087e-12		Rv0996	Rv0996	6978.09	3392.89	-1.04032	0.0189324
Rv0997	Rv0997	2254.68	772.714	-1.54491	1.81413e-07		Rv0997	Rv0997	955.276	4086.06	2.09672	0.000644012		Rv0997	Rv0997	4086.06	1071.7	-1.93081	0.00181037
Rv0998	Rv0998	2075.67	862.89	-1.26633	3.34034e-05		Rv0998	Rv0998	879.667	1257.89	0.515978	0.377594		Rv0998	Rv0998	1257.89	484.676	-1.37591	0.00773558
Rv0999	Rv0999	373.011	278.68	-0.42061	0.370664		Rv0999	Rv0999	158.096	106.593	-0.568684	0.2731		Rv0999	Rv0999	106.593	147.005	0.463745	0.491908
Rv1000c	Rv1000c	3339.28	2957.86	-0.174986	0.736538		Rv1000c	Rv1000c	1414.04	1457.88	0.0440536	1		Rv1000c	Rv1000c	1457.88	1573	0.109648	0.869443
Rv1001	arcA	736.054	990.518	0.428371	0.21434		Rv1001	arcA	311.891	697.137	1.1604	0.00762502		Rv1001	arcA	697.137	575.216	-0.277339	0.624034
Rv1002c	Rv1002c	341.648	1140.91	1.73961	0.000916835		Rv1002c	Rv1002c	144.964	105.173	-0.462925	0.411719		Rv1002c	Rv1002c	105.173	313.3	1.57478	0.00202397
Rv1003	Rv1003	434.781	618.421	0.5083	0.21643		Rv1003	Rv1003	184.159	280.266	0.605845	0.718462		Rv1003	Rv1003	280.266	217.109	-0.36838	0.902517
Rv1004c	Rv1004c	294.591	525.467	0.834886	0.197178		Rv1004c	Rv1004c	124.867	295.301	1.2418	0.134141		Rv1004c	Rv1004c	295.301	388.641	0.39625	0.691014
Rv1005c	pabB	678.307	573.053	-0.24327	0.548338		Rv1005c	pabB	287.297	478.588	0.73624	0.231279		Rv1005c	pabB	478.588	587.42	0.295608	0.711381
Rv1006	Rv1006	5179.41	3825.3	-0.437214	0.204539		Rv1006	Rv1006	2195.1	312.535	-2.8122	6.34815e-13		Rv1006	Rv1006	312.535	561.811	0.846069	0.0768347
Rv1007c	metS	1855.83	1687.4	-0.137257	0.760082		Rv1007c	metS	785.608	147.205	-2.41599	6.3985e-09		Rv1007c	metS	147.205	240.295	0.706981	0.198684
Rv1008	tatD	53.4178	120.49	1.17351	0.0382808		Rv1008	tatD	22.6338	31.0284	0.455109	0.512574		Rv1008	tatD	31.0284	29.1086	-0.0921445	0.912441
Rv1009	rpfB	1621	2625.26	0.695576	0.0374745		Rv1009	rpfB	687.201	431.698	-0.670709	0.133452		Rv1009	rpfB	431.698	759.311	0.814668	0.10991
Rv1010	ksgA	369.867	664.263	0.844749	0.0184845		Rv1010	ksgA	156.941	56.6944	-1.46895	0.00308381		Rv1010	ksgA	56.6944	136.308	1.2656	0.0313941
Rv1011	ispE	115.929	347.497	1.58376	0.000109376		Rv1011	ispE	49.0822	33.336	-0.558118	0.41355		Rv1011	ispE	33.336	102.234	1.61672	0.0115371
Rv1012	Rv1012	11.6279	27.6684	1.25065	0.276912		Rv1012	Rv1012	4.94326	9.71021	0.974039	0.450616		Rv1012	Rv1012	9.71021	25.786	1.40901	0.320309
Rv1013	pks16	417.515	1014.24	1.2805	0.000155679		Rv1013	pks16	176.963	854.994	2.27246	1.70329e-07		Rv1013	pks16	854.994	897.83	0.0705276	0.894726
Rv1014c	pth	152.433	168.207	0.142067	0.829103		Rv1014c	pth	64.6119	24.9669	-1.37178	0.0345737		Rv1014c	pth	24.9669	55.4355	1.15079	0.131826
Rv1015c	rplY	999.461	650.097	-0.620495	0.0685373		Rv1015c	rplY	423.328	144.056	-1.55515	0.000651066		Rv1015c	rplY	144.056	183.949	0.352681	0.5982
Rv1016c	lpqT	338.875	761.832	1.16872	0.000816841		Rv1016c	lpqT	143.656	72.946	-0.977712	0.0526374		Rv1016c	lpqT	72.946	190.324	1.38356	0.0146368
Rv1017c	prsA	1940.63	2919.47	0.589179	0.0764604		Rv1017c	prsA	821.304	1047.02	0.350295	0.471747		Rv1017c	prsA	1047.02	1302.73	0.315255	0.56916
Rv1018c	glmU	927.785	675.917	-0.456944	0.24825		Rv1018c	glmU	392.837	418.839	0.0924646	0.847362		Rv1018c	glmU	418.839	305.397	-0.455711	0.440179
Rv1019	Rv1019	2145.09	1470.41	-0.544824	0.389442		Rv1019	Rv1019	907.244	842.281	-0.10719	0.821723		Rv1019	Rv1019	842.281	968.698	0.201746	0.758741
Rv1020	mfd	5228.94	5452.53	0.0604055	0.921232		Rv1020	mfd	2214.55	583.643	-1.92386	1.1077e-06		Rv1020	mfd	583.643	1040.15	0.833639	0.0835222
Rv1021	Rv1021	4301.58	3592.12	-0.260032	0.445267		Rv1021	Rv1021	1822.99	763.57	-1.25547	0.00213387		Rv1021	Rv1021	763.57	918.561	0.266615	0.640832
Rv1022	lpqU	855.698	543.885	-0.653801	0.0594579		Rv1022	lpqU	362.645	224.343	-0.692851	0.142945		Rv1022	lpqU	224.343	234.383	0.0631602	0.905015
Rv1023	eno	3365.81	2625.19	-0.358532	0.306008		Rv1023	eno	1427.34	701.276	-1.02527	0.013575		Rv1023	eno	701.276	517.202	-0.439256	0.455225
Rv1024	Rv1024	437.976	314.142	-0.479433	0.224565		Rv1024	Rv1024	185.612	119.124	-0.639824	0.259377		Rv1024	Rv1024	119.124	225.595	0.921271	0.108925
Rv1025	Rv1025	810.522	731.533	-0.147928	0.78342		Rv1025	Rv1025	343.791	43.8439	-2.97109	2.40455e-10		Rv1025	Rv1025	43.8439	80.9927	0.885416	0.148184
Rv1026	Rv1026	385.183	369.706	-0.0591676	1		Rv1026	Rv1026	163.275	11.8271	-3.78713	6.87839e-11		Rv1026	Rv1026	11.8271	40.7251	1.78382	0.0177826
Rv1027c	kdpE	155.377	190.157	0.291415	0.619223		Rv1027c	kdpE	65.8762	227.52	1.78817	0.000579799		Rv1027c	kdpE	227.52	245.344	0.10881	0.859722
Rv1028A	kdpF	14.2077	17.8841	0.332006	0.854697		Rv1028A	kdpF	6.01936	12.5963	1.06532	0.425207		Rv1028A	kdpF	12.5963	17.7262	0.492883	0.813799
Rv1028c	kdpD	1094.67	1139.48	0.0578851	0.886548		Rv1028c	kdpD	464.086	1603.18	1.78847	2.90123e-05		Rv1028c	kdpD	1603.18	1309.26	-0.292191	0.623873
Rv1029	kdpA	119.823	207.64	0.793177	0.117586		Rv1029	kdpA	50.8016	71.5414	0.493905	0.419541		Rv1029	kdpA	71.5414	73.5049	0.039063	0.965741
Rv1030	kdpB	93.4146	225.756	1.27305	0.00805732		Rv1030	kdpB	39.5808	25.7997	-0.617448	0.38668		Rv1030	kdpB	25.7997	71.6693	1.474	0.0467537
Rv1031	kdpC	65.0224	174.638	1.42536	0.00613777		Rv1031	kdpC	27.5596	55.3248	1.00537	0.101823		Rv1031	kdpC	55.3248	97.7985	0.821885	0.289552
Rv1032c	trcS	477.291	201.488	-1.24417	0.0143704		Rv1032c	trcS	201.959	154.853	-0.383161	0.52126		Rv1032c	trcS	154.853	173.212	0.161637	0.861146
Rv1033c	trcR	1008.98	263.996	-1.93432	2.21011e-09		Rv1033c	trcR	427.291	296.575	-0.526823	0.287888		Rv1033c	trcR	296.575	404.417	0.447448	0.457778
Rv1034c	Rv1034c	6.28224	5.75017	-0.127674	1		Rv1034c	Rv1034c	2.65094	5.54651	1.06507	0.610952		Rv1034c	Rv1034c	5.54651	6.60899	0.252848	0.992557
Rv1035c	Rv1035c	58.2719	103.392	0.827252	0.514938		Rv1035c	Rv1035c	24.7293	44.304	0.841212	0.499782		Rv1035c	Rv1035c	44.304	70.8686	0.67771	0.534551
Rv1036c	Rv1036c	138.219	230.361	0.736937	0.111509		Rv1036c	Rv1036c	58.5882	257.675	2.13687	3.58552e-06		Rv1036c	Rv1036c	257.675	320.336	0.314033	0.64318
Rv1037c	esxI	400.054	389.185	-0.0397408	0.980624		Rv1037c	esxI	169.448	577.561	1.76913	0.215708		Rv1037c	esxI	577.561	299.318	-0.948294	0.615574
Rv1038c	esxJ	2938.26	955.611	-1.62047	8.4204e-05		Rv1038c	esxJ	1243.6	2487	0.999884	0.0237261		Rv1038c	esxJ	2487	503.802	-2.30348	1.78721e-07
Rv1039c	PPE15	35.9818	49.8507	0.470348	0.686765		Rv1039c	PPE15	15.2233	31.2892	1.03938	0.129388		Rv1039c	PPE15	31.2892	27.8503	-0.167973	0.912441
Rv1040c	PE8	46.5626	77.0702	0.727001	0.307559		Rv1040c	PE8	19.7248	60.2008	1.60977	0.00763128		Rv1040c	PE8	60.2008	46.6478	-0.367974	0.730473
Rv1041c	Rv1041c	1002.73	2466.19	1.29835	2.53754e-05		Rv1041c	Rv1041c	425.184	1972.08	2.21356	1.45152e-07		Rv1041c	Rv1041c	1972.08	2094.26	0.0867236	0.88504
Rv1042c	Rv1042c	892.309	2199.36	1.30147	2.09071e-05		Rv1042c	Rv1042c	378.429	1420.05	1.90785	1.03297e-05		Rv1042c	Rv1042c	1420.05	1902.32	0.421816	0.401766
Rv1043c	Rv1043c	1488.19	1546.03	0.0550051	0.906852		Rv1043c	Rv1043c	630.524	188.952	-1.73853	4.45984e-05		Rv1043c	Rv1043c	188.952	144.295	-0.38899	0.555829
Rv1044	Rv1044	412.126	299.13	-0.462311	0.299328		Rv1044	Rv1044	174.465	193.194	0.147114	0.83296		Rv1044	Rv1044	193.194	73.3488	-1.3972	0.0151324
Rv1045	Rv1045	603.088	353.881	-0.769103	0.0379342		Rv1045	Rv1045	255.525	146.302	-0.804519	0.108671		Rv1045	Rv1045	146.302	100.248	-0.545379	0.460783
Rv1046c	Rv1046c	7871.66	6859.4	-0.198584	0.778073		Rv1046c	Rv1046c	3329.7	5445.85	0.709765	0.191685		Rv1046c	Rv1046c	5445.85	4470.06	-0.284863	0.741534
Rv1047	Rv1047	122.265	57.0846	-1.09883	0.0535324		Rv1047	Rv1047	51.8602	121.537	1.22869	0.00679851		Rv1047	Rv1047	121.537	34.3449	-1.82322	0.00119066
Rv1048c	Rv1048c	598.833	730.552	0.286833	0.624358		Rv1048c	Rv1048c	253.535	684.519	1.43291	0.000999473		Rv1048c	Rv1048c	684.519	667.513	-0.0362947	0.952738
Rv1049	Rv1049	225.795	179.09	-0.334333	0.514938		Rv1049	Rv1049	95.5922	366.922	1.94051	2.55251e-05		Rv1049	Rv1049	366.922	297.451	-0.302819	0.64572
Rv1050	Rv1050	65.5547	39.1846	-0.742412	0.353756		Rv1050	Rv1050	27.7871	95.3731	1.77917	0.00223126		Rv1050	Rv1050	95.3731	76.6715	-0.314891	0.705194
Rv1051c	Rv1051c	12.1078	20.8675	0.785317	0.598467		Rv1051c	Rv1051c	5.13133	15.2918	1.57535	0.153743		Rv1051c	Rv1051c	15.2918	13.6755	-0.161161	0.931483
Rv1052	Rv1052	780.883	695.348	-0.167371	0.743961		Rv1052	Rv1052	331.004	615.265	0.894359	0.0565739		Rv1052	Rv1052	615.265	842.493	0.453457	0.394017
Rv1053c	Rv1053c	29.5845	32.1354	0.119321	0.896412		Rv1053c	Rv1053c	12.5725	12.2084	-0.0423942	0.967776		Rv1053c	Rv1053c	12.2084	36.2532	1.57023	0.108925
Rv1054	Rv1054	490.048	422.804	-0.212935	0.691478		Rv1054	Rv1054	207.839	215.078	0.0493906	0.963109		Rv1054	Rv1054	215.078	182.301	-0.238535	0.729924
Rv1055	Rv1055	564.042	775.672	0.459643	0.322639		Rv1055	Rv1055	238.775	289.284	0.276836	0.572458		Rv1055	Rv1055	289.284	455.604	0.655295	0.254306
Rv1056	Rv1056	203.652	215.027	0.0784125	0.88476		Rv1056	Rv1056	86.2833	574.827	2.73597	2.63757e-09		Rv1056	Rv1056	574.827	318.043	-0.853906	0.108925
Rv1057	Rv1057	414.74	22.3353	-4.21481	1.20709e-20		Rv1057	Rv1057	175.914	208.804	0.247279	0.698078		Rv1057	Rv1057	208.804	28.1935	-2.88871	1.30393e-06
Rv1058	fadD14	526.076	518.08	-0.0220972	0.971641		Rv1058	fadD14	223.097	635.533	1.51029	0.0192565		Rv1058	fadD14	635.533	410.87	-0.629285	0.424353
Rv1059	Rv1059	1688.27	2495.54	0.563805	0.103326		Rv1059	Rv1059	715.241	2987.22	2.0623	5.50605e-07		Rv1059	Rv1059	2987.22	1686.25	-0.824986	0.0768347
Rv1060	Rv1060	161.567	277.212	0.778861	0.0777765		Rv1060	Rv1060	68.4571	183.547	1.42288	0.00685111		Rv1060	Rv1060	183.547	126.335	-0.538897	0.417644
Rv1061	Rv1061	1850.01	1818.4	-0.0248585	0.911857		Rv1061	Rv1061	783.391	931.622	0.250013	0.575784		Rv1061	Rv1061	931.622	542.561	-0.77996	0.109758
Rv1062	Rv1062	178.488	182.939	0.0355367	0.995712		Rv1062	Rv1062	75.6533	111.265	0.556529	0.411537		Rv1062	Rv1062	111.265	54.1719	-1.03839	0.147694
Rv1063c	Rv1063c	911.579	1116.93	0.293095	0.413839		Rv1063c	Rv1063c	386.614	639.872	0.726892	0.133099		Rv1063c	Rv1063c	639.872	587.373	-0.123506	0.889581
Rv1064c	lpqV	184.677	179.707	-0.0393551	0.975211		Rv1064c	lpqV	78.2342	175.645	1.16679	0.112961		Rv1064c	lpqV	175.645	96.0773	-0.870395	0.292508
Rv1065	Rv1065	3371.7	1291.26	-1.3847	5.60638e-05		Rv1065	Rv1065	1427.27	10548.1	2.88566	2.65623e-07		Rv1065	Rv1065	10548.1	7628.83	-0.467451	0.530344
Rv1066	Rv1066	529.581	277.75	-0.931062	0.0190091		Rv1066	Rv1066	224.523	2745.45	3.61211	0.0350837		Rv1066	Rv1066	2745.45	2967.63	0.112268	0.95971
Rv1067c	PE_PGRS19	41.0904	36.4019	-0.174787	0.936365		Rv1067c	PE_PGRS19	17.4238	17.0493	-0.0313475	0.992554		Rv1067c	PE_PGRS19	17.0493	40.0751	1.23299	0.221233
Rv1068c	PE_PGRS20	66.1218	75.956	0.200037	0.807269		Rv1068c	PE_PGRS20	28.0408	6.85917	-2.03142	0.0701618		Rv1068c	PE_PGRS20	6.85917	8.02336	0.226173	0.933971
Rv1069c	Rv1069c	1155.94	2739.66	1.24493	7.77134e-05		Rv1069c	Rv1069c	489.944	226.848	-1.11089	0.0101266		Rv1069c	Rv1069c	226.848	289.433	0.351507	0.525625
Rv1070c	echA8	637.009	1376.86	1.11199	0.00100913		Rv1070c	echA8	269.804	264.402	-0.0291745	0.987708		Rv1070c	echA8	264.402	147.805	-0.839038	0.116613
Rv1071c	echA9	1266.73	1584.81	0.323197	0.354066		Rv1071c	echA9	536.721	577.758	0.106295	0.908823		Rv1071c	echA9	577.758	600.134	0.0548176	0.924631
Rv1072	Rv1072	18440.9	48783.7	1.40349	1.6863e-06		Rv1072	Rv1072	7814.99	35253	2.17343	1.01618e-07		Rv1072	Rv1072	35253	17260.8	-1.03024	0.0177475
Rv1073	Rv1073	4947.14	13015	1.39551	2.15159e-06		Rv1073	Rv1073	2096.8	10149.8	2.27519	3.92154e-07		Rv1073	Rv1073	10149.8	3423.31	-1.56799	0.000519151
Rv1074c	fadA3	5093.43	3415.32	-0.576617	0.0854184		Rv1074c	fadA3	2158.61	1772.97	-0.283929	0.525624		Rv1074c	fadA3	1772.97	1893.66	0.0950023	0.874887
Rv1075c	Rv1075c	99.1763	368.919	1.89524	1.80271e-06		Rv1075c	Rv1075c	42.013	425.49	3.34022	1.83581e-07		Rv1075c	Rv1075c	425.49	1217.47	1.51669	0.0285667
Rv1076	lipU	1331.52	2214.79	0.734093	0.0232051		Rv1076	lipU	565.061	7218.87	3.6753	0.00086174		Rv1076	lipU	7218.87	5563.06	-0.375894	0.832425
Rv1077	cbs	3038.61	2619.62	-0.214056	0.78342		Rv1077	cbs	1289.18	1228.45	-0.0696199	0.878852		Rv1077	cbs	1228.45	1239.71	0.013168	0.984066
Rv1078	pra	1308.55	3666.6	1.48647	5.72325e-07		Rv1078	pra	554.604	530.027	-0.0653909	0.914559		Rv1078	pra	530.027	805.194	0.603269	0.257652
Rv1079	metB	1105.02	3622.81	1.71303	9.47213e-09		Rv1079	metB	468.417	332.334	-0.495159	0.261359		Rv1079	metB	332.334	574.842	0.79053	0.108925
Rv1080c	greA	6727.52	2890.95	-1.21853	8.62051e-05		Rv1080c	greA	2847.95	5505.7	0.951001	0.0247435		Rv1080c	greA	5505.7	1010.96	-2.4452	2.58806e-09
Rv1081c	Rv1081c	192.561	136.89	-0.492296	0.376301		Rv1081c	Rv1081c	81.4842	96.1402	0.238619	0.642142		Rv1081c	Rv1081c	96.1402	130.349	0.439173	0.570829
Rv1082	mca	1804.13	1309.3	-0.462502	0.182606		Rv1082	mca	764.007	1624.03	1.08792	0.0101266		Rv1082	mca	1624.03	1749.08	0.107024	0.850548
Rv1083	Rv1083	449.801	417.904	-0.106117	0.889691		Rv1083	Rv1083	190.704	186.843	-0.0295051	0.948609		Rv1083	Rv1083	186.843	422.336	1.17656	0.0200174
Rv1084	Rv1084	557.998	400.357	-0.478971	0.359591		Rv1084	Rv1084	236.65	97.7091	-1.27619	0.00430175		Rv1084	Rv1084	97.7091	434.399	2.15246	9.66354e-06
Rv1085c	Rv1085c	444.289	318.393	-0.48069	0.265925		Rv1085c	Rv1085c	188.026	69.6151	-1.43346	0.00599003		Rv1085c	Rv1085c	69.6151	133.594	0.940384	0.153265
Rv1086	Rv1086	943.246	1080.37	0.195822	0.581259		Rv1086	Rv1086	400.061	608.764	0.605662	0.168665		Rv1086	Rv1086	608.764	676.067	0.151283	0.859975
Rv1087	PE_PGRS21	636.401	543.098	-0.228723	0.547052		Rv1087	PE_PGRS21	269.519	887.417	1.71922	0.00368678		Rv1087	PE_PGRS21	887.417	1305.53	0.55695	0.446739
Rv1087A	Rv1087A	1.85121	11.5003	2.63513	0.234297		Rv1087A	Rv1087A	0.787423	12.7234	4.0142	0.0175098		Rv1087A	Rv1087A	12.7234	10.696	-0.25041	0.948747
Rv1088	PE9	31.9041	37.2679	0.224193	0.876981		Rv1088	PE9	13.5392	23.5907	0.801073	0.329341		Rv1088	PE9	23.5907	60.0165	1.34714	0.136453
Rv1089	PE10	35.861	47.501	0.405543	0.732212		Rv1089	PE10	15.2191	21.2832	0.483832	0.554765		Rv1089	PE10	21.2832	59.4445	1.48183	0.0773977
Rv1089A	celA2a	11.8533	16.6169	0.48736	0.834162		Rv1089A	celA2a	5.02635	10.8322	1.10775	0.549038		Rv1089A	celA2a	10.8322	7.90897	-0.453767	0.95678
Rv1090	celA2b	239.958	515.567	1.10338	0.00414909		Rv1090	celA2b	101.664	37.7254	-1.4302	0.0087156		Rv1090	celA2b	37.7254	56.2362	0.575963	0.452627
Rv1091	PE_PGRS22	1087.02	1032.39	-0.0743974	0.857927		Rv1091	PE_PGRS22	460.753	508.599	0.142537	0.829883		Rv1091	PE_PGRS22	508.599	731.627	0.524579	0.317887
Rv1092c	coaA	1120.37	662.299	-0.758423	0.0731963		Rv1092c	coaA	475.382	43.0396	-3.46535	2.24926e-10		Rv1092c	coaA	43.0396	57.5309	0.418672	0.681646
Rv1093	glyA1	2847.2	1952.4	-0.544293	0.104992		Rv1093	glyA1	1207.26	549.117	-1.13656	0.00636395		Rv1093	glyA1	549.117	619.607	0.17424	0.804341
Rv1094	desA2	219659	108069	-1.02331	0.0175049		Rv1094	desA2	93021.1	5595.01	-4.05535	3.69303e-10		Rv1094	desA2	5595.01	2344.38	-1.25494	0.0901204
Rv1095	phoH2	15678.6	5924.45	-1.40405	3.37979e-07		Rv1095	phoH2	6645.37	1446.33	-2.19995	1.09644e-08		Rv1095	phoH2	1446.33	1424.78	-0.0216601	0.98762
Rv1096	Rv1096	1593.05	1787.07	0.165802	0.644145		Rv1096	Rv1096	675.254	864.718	0.356799	0.459792		Rv1096	Rv1096	864.718	1260.81	0.544055	0.292318
Rv1097c	Rv1097c	996.901	2162.52	1.11719	0.0388126		Rv1097c	Rv1097c	422.006	81.4138	-2.37392	1.30676e-05		Rv1097c	Rv1097c	81.4138	207.141	1.34727	0.0359315
Rv1098c	fum	1763.64	2267.18	0.362342	0.447262		Rv1098c	fum	746.693	148.169	-2.33327	3.49013e-08		Rv1098c	fum	148.169	212.294	0.518816	0.404357
Rv1099c	glpX	2234.72	2435.91	0.124368	0.94986		Rv1099c	glpX	944.838	313.462	-1.59178	0.0860346		Rv1099c	glpX	313.462	302.116	-0.053191	0.982002
Rv1100	Rv1100	1205.2	1170.04	-0.0427248	0.896412		Rv1100	Rv1100	510.319	416.485	-0.293136	0.543783		Rv1100	Rv1100	416.485	386.161	-0.109064	0.908766
Rv1101c	Rv1101c	1795.95	1318.35	-0.446016	0.189932		Rv1101c	Rv1101c	761.49	621.051	-0.294113	0.575402		Rv1101c	Rv1101c	621.051	487.084	-0.350541	0.534062
Rv1102c	mazF3	1897.19	1916.44	0.0145667	0.995712		Rv1102c	mazF3	803.325	693.07	-0.212983	0.711036		Rv1102c	mazF3	693.07	558.956	-0.310265	0.609264
Rv1103c	mazE3	938.462	1316.66	0.48851	0.600543		Rv1103c	mazE3	396.891	772.516	0.960822	0.225056		Rv1103c	mazE3	772.516	767.673	-0.00907386	1
Rv1104	Rv1104	180.848	209.092	0.209359	0.714848		Rv1104	Rv1104	76.6507	96.4315	0.331207	0.635122		Rv1104	Rv1104	96.4315	96.9197	0.00728473	1
Rv1105	Rv1105	31.0011	67.1171	1.11436	0.408478		Rv1105	Rv1105	13.1192	23.2379	0.824801	0.276156		Rv1105	Rv1105	23.2379	45.9978	0.985084	0.248361
Rv1106c	Rv1106c	1433.76	910.639	-0.654856	0.0535884		Rv1106c	Rv1106c	607.387	400.107	-0.602229	0.24369		Rv1106c	Rv1106c	400.107	344.624	-0.215362	0.705443
Rv1107c	xseB	9784.24	3940.61	-1.31204	3.44708e-06		Rv1107c	xseB	4147.4	216.2	-4.26177	6.36607e-26		Rv1107c	xseB	216.2	401.162	0.891821	0.0739942
Rv1108c	xseA	6679.48	2987.5	-1.1608	4.98192e-05		Rv1108c	xseA	2829.63	263.521	-3.42462	1.13919e-17		Rv1108c	xseA	263.521	410.756	0.64036	0.222045
Rv1109c	Rv1109c	8944.88	3607.93	-1.30989	3.06553e-06		Rv1109c	Rv1109c	3789.77	2836.69	-0.417902	0.352453		Rv1109c	Rv1109c	2836.69	1377.92	-1.04172	0.0205993
Rv1110	lytB2	4532.12	4107.12	-0.14206	0.778073		Rv1110	lytB2	1923.36	3212.84	0.740216	0.0847704		Rv1110	lytB2	3212.84	2257.43	-0.509163	0.305755
Rv1111c	Rv1111c	1071.47	1280.25	0.25684	0.500235		Rv1111c	Rv1111c	453.722	329.339	-0.462236	0.346616		Rv1111c	Rv1111c	329.339	524.305	0.670833	0.195705
Rv1112	Rv1112	241.275	231.538	-0.0594297	0.889964		Rv1112	Rv1112	102.136	80.0157	-0.352143	0.650693		Rv1112	Rv1112	80.0157	56.8862	-0.492203	0.568093
Rv1113	vapB32	629.393	507.394	-0.310857	0.548347		Rv1113	vapB32	266.409	486.559	0.868973	0.170733		Rv1113	vapB32	486.559	277.557	-0.80983	0.318317
Rv1114	vapC32	112.545	75.6024	-0.573998	0.355826		Rv1114	vapC32	47.6605	70.0315	0.555209	0.441247		Rv1114	vapC32	70.0315	64.0672	-0.128418	0.93882
Rv1115	Rv1115	107.5	125.421	0.222443	0.760612		Rv1115	Rv1115	45.5082	24.2613	-0.90747	0.237967		Rv1115	Rv1115	24.2613	22.5777	-0.103759	0.975701
Rv1116	Rv1116	8.70058	15.3179	0.816037	0.593155		Rv1116	Rv1116	3.69212	0.769191	-2.26304	0.669136		Rv1116	Rv1116	0.769191	0	#NAME?	1
Rv1116A	Rv1116A	134.026	175.705	0.390639	0.544778		Rv1116A	Rv1116A	56.9042	21.3467	-1.41452	0.149941		Rv1116A	Rv1116A	21.3467	63.3755	1.56991	0.183643
Rv1117	Rv1117	1823.73	1573.38	-0.213023	0.654696		Rv1117	Rv1117	773.31	383.622	-1.01136	0.0167426		Rv1117	Rv1117	383.622	496.491	0.37208	0.498953
Rv1118c	Rv1118c	71.6231	157.404	1.13597	0.0401333		Rv1118c	Rv1118c	30.3637	37.6619	0.310758	0.672124		Rv1118c	Rv1118c	37.6619	57.5362	0.611365	0.464388
Rv1119c	Rv1119c	2.63213	5.31718	1.01443	0.753153		Rv1119c	Rv1119c	1.11551	1.12201	0.0083886	1		Rv1119c	Rv1119c	1.12201	4.96583	2.14595	0.672733
Rv1120c	Rv1120c	34.9929	33.4027	-0.0670971	0.993663		Rv1120c	Rv1120c	14.8253	18.0442	0.283475	0.793238		Rv1120c	Rv1120c	18.0442	37.0176	1.03667	0.351151
Rv1121	zwf1	3807.72	2086.96	-0.867524	0.00462901		Rv1121	zwf1	1613.31	684.992	-1.23587	0.00288324		Rv1121	zwf1	684.992	692.654	0.0160477	1
Rv1122	gnd2	1787.96	1016.52	-0.814667	0.0105906		Rv1122	gnd2	757.464	218.873	-1.79108	2.55595e-05		Rv1122	gnd2	218.873	198.504	-0.140929	0.863778
Rv1123c	bpoB	1537.8	1671.17	0.119993	0.841386		Rv1123c	bpoB	651.583	200.082	-1.70336	4.43416e-05		Rv1123c	bpoB	200.082	307.118	0.618204	0.241873
Rv1124	ephC	314.425	311.987	-0.0112278	0.94986		Rv1124	ephC	133.476	188.489	0.497895	0.482071		Rv1124	ephC	188.489	137.26	-0.457569	0.557217
Rv1125	Rv1125	130.82	133.907	0.0336437	0.94656		Rv1125	Rv1125	55.4429	42.7854	-0.373883	0.606404		Rv1125	Rv1125	42.7854	33.3881	-0.357785	0.719078
Rv1126c	Rv1126c	540.19	506.971	-0.0915635	0.874674		Rv1126c	Rv1126c	228.959	344.95	0.591299	0.237896		Rv1126c	Rv1126c	344.95	305.163	-0.176811	0.80061
Rv1127c	ppdK	3277.53	2423.79	-0.435341	0.195867		Rv1127c	ppdK	1388.24	2042.39	0.556994	0.214446		Rv1127c	ppdK	2042.39	1255.58	-0.701904	0.14374
Rv1128c	Rv1128c	941.079	529.074	-0.830847	0.0164745		Rv1128c	Rv1128c	398.515	734.387	0.881905	0.0547036		Rv1128c	Rv1128c	734.387	332.41	-1.14358	0.0185803
Rv1129c	Rv1129c	57.606	112.405	0.964422	0.10219		Rv1129c	Rv1129c	24.4011	47.8586	0.97183	0.616492		Rv1129c	Rv1129c	47.8586	40.8032	-0.230098	0.978072
Rv1130	prpD	102.97	176.476	0.77724	0.115526		Rv1130	prpD	43.5702	90.3965	1.05292	0.495347		Rv1130	prpD	90.3965	32.7798	-1.46346	0.464388
Rv1131	prpC	34.7907	139.857	2.00718	0.000217765		Rv1131	prpC	14.7597	38.6919	1.39036	0.427285		Rv1131	prpC	38.6919	34.8025	-0.152841	0.975701
Rv1132	Rv1132	431.527	793.022	0.877908	0.0106857		Rv1132	Rv1132	183.009	79.5226	-1.20248	0.0113604		Rv1132	Rv1132	79.5226	139.023	0.805886	0.161685
Rv1133c	metE	6062.34	6070.08	0.00183989	0.947965		Rv1133c	metE	2570.46	617.204	-2.0582	1.29135e-07		Rv1133c	metE	617.204	210.422	-1.55246	0.000542228
Rv1134	Rv1134	46.2267	46.2338	0.000219077	0.977476		Rv1134	Rv1134	19.5585	8.81392	-1.14994	0.391594		Rv1134	Rv1134	8.81392	22.5413	1.35472	0.365297
Rv1135A	Rv1135A	6.03938	17.6835	1.54993	0.368595		Rv1135A	Rv1135A	2.55472	4.07168	0.672459	0.670066		Rv1135A	Rv1135A	4.07168	11.7672	1.53108	0.392062
Rv1135c	PPE16	234.403	209.525	-0.161868	0.78835		Rv1135c	PPE16	99.2142	227.946	1.20007	0.0136849		Rv1135c	PPE16	227.946	169.504	-0.427371	0.492073
Rv1136	Rv1136	12.0962	29.3845	1.2805	0.281334		Rv1136	Rv1136	5.12258	7.56481	0.562435	0.661036		Rv1136	Rv1136	7.56481	35.91	2.24701	0.0689444
Rv1137c	Rv1137c	9.46987	29.3686	1.63286	0.144095		Rv1137c	Rv1137c	4.01145	6.15353	0.617291	0.73297		Rv1137c	Rv1137c	6.15353	19.5618	1.66856	0.312163
Rv1138c	Rv1138c	193.263	195.274	0.0149336	1		Rv1138c	Rv1138c	81.9264	98.5485	0.266505	0.695484		Rv1138c	Rv1138c	98.5485	112.545	0.191599	0.827146
Rv1139c	Rv1139c	191.55	229.959	0.26366	0.623352		Rv1139c	Rv1139c	81.1564	165.764	1.03035	0.0493289		Rv1139c	Rv1139c	165.764	222.267	0.423163	0.520721
Rv1140	Rv1140	581.573	774.984	0.414208	0.271585		Rv1140	Rv1140	246.343	91.6608	-1.42629	0.00196097		Rv1140	Rv1140	91.6608	259.207	1.49972	0.00393838
Rv1141c	echA11	344.908	400.87	0.21692	0.60804		Rv1141c	echA11	146.206	157.805	0.110138	0.893125		Rv1141c	echA11	157.805	187.381	0.247836	0.757581
Rv1142c	echA10	891.591	973.837	0.127299	0.719114		Rv1142c	echA10	378.061	380.09	0.00771999	0.964106		Rv1142c	echA10	380.09	196.746	-0.950004	0.103603
Rv1143	mcr	800.332	637.044	-0.329205	0.423305		Rv1143	mcr	339.237	153.788	-1.14135	0.0146686		Rv1143	mcr	153.788	167.632	0.124358	0.90786
Rv1144	Rv1144	291.086	337.818	0.214801	0.599712		Rv1144	Rv1144	123.441	75.3873	-0.711427	0.16024		Rv1144	Rv1144	75.3873	171.532	1.18609	0.0281872
Rv1145	mmpL13a	89.8517	192.691	1.10067	0.023978		Rv1145	mmpL13a	38.111	94.9633	1.31716	0.0169328		Rv1145	mmpL13a	94.9633	153.156	0.689559	0.297449
Rv1146	mmpL13b	111.754	275.834	1.30348	0.0495452		Rv1146	mmpL13b	47.4114	110.121	1.21579	0.0996543		Rv1146	mmpL13b	110.121	192.726	0.80746	0.38701
Rv1147	Rv1147	77.315	193.774	1.32555	0.00710432		Rv1147	Rv1147	32.7434	38.5231	0.234521	0.757962		Rv1147	Rv1147	38.5231	63.9891	0.732103	0.334983
Rv1148c	Rv1148c	2492.83	2390.38	-0.0605455	0.886969		Rv1148c	Rv1148c	1054.97	9050.85	3.10085	0.14627		Rv1148c	Rv1148c	9050.85	2114.94	-2.09744	0.426784
Rv1149	Rv1149	843.074	2076.57	1.30047	2.38042e-05		Rv1149	Rv1149	357.558	1440.04	2.00986	2.81057e-06		Rv1149	Rv1149	1440.04	1989.7	0.466443	0.347452
Rv1150	Rv1150	262.699	560.814	1.09411	0.0345824		Rv1150	Rv1150	111.336	746.565	2.74534	1.45504e-10		Rv1150	Rv1150	746.565	355.331	-1.07111	0.0245531
Rv1151c	Rv1151c	405.041	502.615	0.311387	0.526989		Rv1151c	Rv1151c	171.556	292.608	0.770291	0.108028		Rv1151c	Rv1151c	292.608	354.332	0.276132	0.685811
Rv1152	Rv1152	1293.94	1517.32	0.229755	0.785694		Rv1152	Rv1152	547.331	1483.44	1.43846	0.000550122		Rv1152	Rv1152	1483.44	1071.31	-0.469572	0.392797
Rv1153c	omt	140.979	149.705	0.0866426	0.927828		Rv1153c	omt	59.8001	259.791	2.11913	2.1575e-05		Rv1153c	omt	259.791	182.499	-0.509467	0.45849
Rv1154c	Rv1154c	666.897	453.028	-0.557863	0.113583		Rv1154c	Rv1154c	282.692	754.759	1.41679	0.00114754		Rv1154c	Rv1154c	754.759	349.361	-1.1113	0.0188115
Rv1155	Rv1155	1640.77	1963.42	0.258995	0.440046		Rv1155	Rv1155	695.241	836.682	0.267168	0.607162		Rv1155	Rv1155	836.682	961.491	0.200593	0.748572
Rv1156	Rv1156	15468.9	8986.53	-0.783535	0.0309138		Rv1156	Rv1156	6562.31	3462.38	-0.922438	0.0613882		Rv1156	Rv1156	3462.38	1509.1	-1.19808	0.0329872
Rv1157c	Rv1157c	175.562	367.715	1.06661	0.00844903		Rv1157c	Rv1157c	74.4898	467.624	2.65023	3.4173e-09		Rv1157c	Rv1157c	467.624	512.007	0.130814	0.827146
Rv1158c	Rv1158c	1252.8	1623.13	0.37363	0.610974		Rv1158c	Rv1158c	530.473	2320.59	2.12914	3.23077e-07		Rv1158c	Rv1158c	2320.59	1255.28	-0.886482	0.0689444
Rv1159	pimE	1416.76	1142.39	-0.310532	0.401998		Rv1159	pimE	599.866	295.453	-1.02171	0.0192916		Rv1159	pimE	295.453	317.507	0.103862	0.889581
Rv1159A	Rv1159A	1149.41	1126.08	-0.0295912	0.894285		Rv1159A	Rv1159A	487.026	1385.26	1.50809	0.0134184		Rv1159A	Rv1159A	1385.26	482.045	-1.52292	0.0192148
Rv1160	mutT2	100.449	98.2177	-0.0324042	0.934241		Rv1160	mutT2	42.5379	40.3924	-0.0746647	1		Rv1160	mutT2	40.3924	35.1093	-0.202232	0.935778
Rv1161	narG	29639.6	12618.5	-1.23198	1.4261e-05		Rv1161	narG	12566.1	39100.9	1.63766	7.58122e-05		Rv1161	narG	39100.9	16169.2	-1.27396	0.00257044
Rv1162	narH	18034.9	6661.48	-1.43688	1.1984e-07		Rv1162	narH	7639.86	6545.5	-0.223045	0.662681		Rv1162	narH	6545.5	4380.89	-0.579277	0.245656
Rv1163	narJ	551.073	469.608	-0.230789	0.665376		Rv1163	narJ	233.342	213.171	-0.130433	0.825165		Rv1163	narJ	213.171	305.938	0.521226	0.338314
Rv1164	narI	964.117	1182.47	0.294519	0.597616		Rv1164	narI	408.064	364.41	-0.163233	0.783216		Rv1164	narI	364.41	704.458	0.950949	0.0556397
Rv1165	typA	2145.58	1674.55	-0.357596	0.361439		Rv1165	typA	909.695	295.244	-1.62347	4.76814e-05		Rv1165	typA	295.244	603.992	1.03262	0.0267466
Rv1166	lpqW	1090.78	936.116	-0.220606	0.572846		Rv1166	lpqW	462.2	504.414	0.126091	0.762788		Rv1166	lpqW	504.414	381.471	-0.403038	0.509834
Rv1167c	Rv1167c	983.389	1477.76	0.587574	0.0928371		Rv1167c	Rv1167c	416.425	552.733	0.408528	0.365419		Rv1167c	Rv1167c	552.733	419.008	-0.399606	0.464388
Rv1168c	PPE17	2010.25	4697.49	1.22451	0.0119735		Rv1168c	PPE17	851.634	1384.09	0.700636	0.0771242		Rv1168c	PPE17	1384.09	882.428	-0.649392	0.178948
Rv1169c	lipX	435.657	1220.61	1.48634	7.4123e-06		Rv1169c	lipX	184.299	791.978	2.10342	0.0037136		Rv1169c	lipX	791.978	174.403	-2.18304	0.0051704
Rv1170	mshB	189.752	259.312	0.450574	0.327892		Rv1170	mshB	80.4961	99.7055	0.308756	0.619752		Rv1170	mshB	99.7055	102.577	0.0409641	0.95678
Rv1171	Rv1171	1423.62	1360.32	-0.0656208	0.947965		Rv1171	Rv1171	603.389	559.425	-0.109143	0.780926		Rv1171	Rv1171	559.425	1081.71	0.951298	0.0441511
Rv1172c	PE12	3182.82	3656.76	0.200262	0.760312		Rv1172c	PE12	1347.43	1237.46	-0.122831	0.878856		Rv1172c	PE12	1237.46	1461.61	0.240176	0.70828
Rv1173	fbiC	16881.1	15542.6	-0.119182	0.941665		Rv1173	fbiC	7161.79	2000.78	-1.83976	0.000154096		Rv1173	fbiC	2000.78	5078.83	1.34394	0.0166283
Rv1174c	TB8.4	3417.64	2540.99	-0.427611	0.309754		Rv1174c	TB8.4	1449.56	1326.54	-0.127943	0.733145		Rv1174c	TB8.4	1326.54	1711.92	0.367945	0.469863
Rv1175c	fadH	2541.98	3712.52	0.546447	0.103396		Rv1175c	fadH	1076.48	301.922	-1.83407	7.78546e-06		Rv1175c	fadH	301.922	508.013	0.75069	0.160318
Rv1176c	Rv1176c	675.228	872.358	0.369546	0.435516		Rv1176c	Rv1176c	285.845	204.77	-0.481231	0.552954		Rv1176c	Rv1176c	204.77	156.822	-0.384875	0.623094
Rv1177	fdxC	18929.9	7944.94	-1.25256	4.91304e-06		Rv1177	fdxC	8017.94	1602.59	-2.32283	2.64582e-09		Rv1177	fdxC	1602.59	699.664	-1.19567	0.00689611
Rv1178	Rv1178	28952.9	10005.6	-1.53291	2.43411e-08		Rv1178	Rv1178	12274.5	505.643	-4.60141	1.45547e-30		Rv1178	Rv1178	505.643	783.548	0.631901	0.184578
Rv1179c	Rv1179c	1247.22	1317.89	0.0795183	0.843481		Rv1179c	Rv1179c	528.786	870.514	0.719183	0.114545		Rv1179c	Rv1179c	870.514	1498.46	0.783538	0.109758
Rv1180	pks3	1916.04	2024.13	0.0791741	0.870281		Rv1180	pks3	811.712	2617.71	1.68926	5.29901e-05		Rv1180	pks3	2617.71	3938.14	0.589212	0.209194
Rv1181	pks4	824.056	1012.44	0.297025	0.443999		Rv1181	pks4	349.303	208.085	-0.747307	0.0888285		Rv1181	pks4	208.085	445.948	1.09971	0.0222007
Rv1182	papA3	175.984	156.29	-0.171219	0.803566		Rv1182	papA3	74.6341	44.6832	-0.740102	0.232743		Rv1182	papA3	44.6832	121.791	1.4466	0.0243703
Rv1183	mmpL10	1189.76	769.451	-0.628764	0.0731963		Rv1183	mmpL10	504.319	312.752	-0.689319	0.114297		Rv1183	mmpL10	312.752	347.302	0.151174	0.820948
Rv1184c	Rv1184c	26536.5	8045.51	-1.72172	0.107268		Rv1184c	Rv1184c	11213.6	7952.4	-0.495782	0.6216		Rv1184c	Rv1184c	7952.4	5534.28	-0.522994	0.635514
Rv1185c	fadD21	56257.6	15259.5	-1.88234	1.94707e-08		Rv1185c	fadD21	23816	22123	-0.106388	0.861616		Rv1185c	fadD21	22123	9203.57	-1.26528	0.00299299
Rv1186c	Rv1186c	348.53	753.452	1.11223	0.00127969		Rv1186c	Rv1186c	147.719	1276.36	3.1111	3.807e-13		Rv1186c	Rv1186c	1276.36	1124.34	-0.182956	0.756805
Rv1187	rocA	2309.66	1511.47	-0.611734	0.0651649		Rv1187	rocA	977.79	1724.52	0.8186	0.0545006		Rv1187	rocA	1724.52	2392.27	0.472184	0.396375
Rv1188	Rv1188	888.395	267.195	-1.73331	1.65865e-07		Rv1188	Rv1188	376.521	459.233	0.286496	0.713788		Rv1188	Rv1188	459.233	603.675	0.394545	0.587532
Rv1189	sigI	365.267	132.19	-1.46633	0.000319532		Rv1189	sigI	154.951	121.736	-0.348054	0.579271		Rv1189	sigI	121.736	119.612	-0.0253972	0.977634
Rv1190	Rv1190	159.423	70.8712	-1.16959	0.206341		Rv1190	Rv1190	67.7094	69.9613	0.0472003	0.973973		Rv1190	Rv1190	69.9613	70.5201	0.0114773	1
Rv1191	Rv1191	341.552	214.858	-0.668724	0.113519		Rv1191	Rv1191	144.718	116.718	-0.310224	0.673344		Rv1191	Rv1191	116.718	86.338	-0.434956	0.545401
Rv1192	Rv1192	2420.14	1976.7	-0.292003	0.468862		Rv1192	Rv1192	1024.76	685.354	-0.580371	0.197765		Rv1192	Rv1192	685.354	602.042	-0.186985	0.777779
Rv1193	fadD36	615.225	625.206	0.0232181	0.987564		Rv1193	fadD36	260.679	200.18	-0.380972	0.451855		Rv1193	fadD36	200.18	275.711	0.461856	0.451388
Rv1194c	Rv1194c	1508.37	1342.01	-0.1686	0.702682		Rv1194c	Rv1194c	639.045	857.055	0.423469	0.336009		Rv1194c	Rv1194c	857.055	1594.89	0.896001	0.064897
Rv1195	PE13	70470.4	5240.14	-3.74934	4.46967e-20		Rv1195	PE13	29831.6	1434.95	-4.37777	8.72465e-13		Rv1195	PE13	1434.95	1273.71	-0.171962	0.84359
Rv1196	PPE18	51612.1	3675.89	-3.81154	1.31069e-45		Rv1196	PPE18	21856.8	1360.49	-4.00588	5.55913e-24		Rv1196	PPE18	1360.49	870.39	-0.644395	0.172236
Rv1197	esxK	29142.8	3308.65	-3.13882	4.84182e-15		Rv1197	esxK	12336.4	5393.84	-1.19354	0.00691896		Rv1197	esxK	5393.84	1043.2	-2.37029	1.59566e-07
Rv1198	esxL	15878.6	2079.21	-2.93298	2.10102e-10		Rv1198	esxL	6720.47	2816.03	-1.2549	0.0347755		Rv1198	esxL	2816.03	1015.94	-1.47085	0.0170431
Rv1199c	Rv1199c	141.638	49.2012	-1.52544	0.00488989		Rv1199c	Rv1199c	60.0362	152.55	1.34538	0.00223524		Rv1199c	Rv1199c	152.55	36.7525	-2.05337	0.000166664
Rv1200	Rv1200	2108.09	1312.77	-0.683323	0.0706471		Rv1200	Rv1200	894.201	167.331	-2.4179	3.93933e-09		Rv1200	Rv1200	167.331	337.48	1.0121	0.0472404
Rv1201c	dapD	531.703	847.107	0.671924	0.0535324		Rv1201c	dapD	225.341	134.221	-0.747506	0.116369		Rv1201c	dapD	134.221	298.595	1.15359	0.0273593
Rv1202	dapE	317.405	488.997	0.623501	0.144376		Rv1202	dapE	134.421	239.037	0.830479	0.132119		Rv1202	dapE	239.037	170.076	-0.491053	0.480658
Rv1203c	Rv1203c	28.9244	50.0196	0.790205	0.344569		Rv1203c	Rv1203c	12.2487	33.3996	1.4472	0.290933		Rv1203c	Rv1203c	33.3996	33.5025	0.00443942	1
Rv1204c	Rv1204c	186.674	358.934	0.943201	0.0184384		Rv1204c	Rv1204c	79.1311	116.84	0.562221	0.341767		Rv1204c	Rv1204c	116.84	205.721	0.816152	0.165308
Rv1205	Rv1205	1551.45	993.719	-0.642708	0.0731659		Rv1205	Rv1205	657.186	1039.8	0.661929	0.133009		Rv1205	Rv1205	1039.8	548.651	-0.922344	0.0623187
Rv1206	fadD6	439.001	500.138	0.188103	0.672985		Rv1206	fadD6	186.124	442.548	1.24957	0.00790552		Rv1206	fadD6	442.548	400.897	-0.142602	0.84061
Rv1207	folP2	2834.29	1999.8	-0.503128	0.118927		Rv1207	folP2	1200.31	822.754	-0.544879	0.234457		Rv1207	folP2	822.754	870.541	0.0814505	0.90637
Rv1208	gpgS	1059.06	1177.57	0.153025	0.795964		Rv1208	gpgS	448.709	358.226	-0.324909	0.575784		Rv1208	gpgS	358.226	377.144	0.074244	0.934353
Rv1209	Rv1209	2285.07	1988.3	-0.200707	0.613393		Rv1209	Rv1209	967.94	1092.69	0.1749	0.738063		Rv1209	Rv1209	1092.69	1106.23	0.0177663	0.998327
Rv1210	tagA	3886.94	3044.45	-0.35245	0.311568		Rv1210	tagA	1647.92	1053.66	-0.645236	0.117847		Rv1210	tagA	1053.66	925.216	-0.187552	0.750338
Rv1211	Rv1211	4945.82	5677.84	0.199132	0.574711		Rv1211	Rv1211	2098.23	2390.45	0.188109	0.752662		Rv1211	Rv1211	2390.45	1917.6	-0.317986	0.610258
Rv1212c	glgA	242.193	621.636	1.35992	0.000218945		Rv1212c	glgA	102.741	176.024	0.776767	0.117248		Rv1212c	glgA	176.024	211.259	0.263237	0.733676
Rv1213	glgC	2024.95	2199.71	0.119427	0.77656		Rv1213	glgC	858.368	839.122	-0.032716	0.959135		Rv1213	glgC	839.122	1002.56	0.256743	0.658121
Rv1214c	PE14	53.9442	90.8885	0.75263	0.232829		Rv1214c	PE14	22.857	30.7676	0.428781	0.616492		Rv1214c	PE14	30.7676	34.3813	0.160209	0.951167
Rv1215c	Rv1215c	3996.53	1604.29	-1.31682	6.31433e-06		Rv1215c	Rv1215c	1693.28	687.346	-1.30071	0.00123187		Rv1215c	Rv1215c	687.346	886.79	0.367557	0.534104
Rv1216c	Rv1216c	8425.97	2471.54	-1.76943	2.51953e-10		Rv1216c	Rv1216c	3572.51	366.045	-3.28685	4.65243e-17		Rv1216c	Rv1216c	366.045	1277	1.80266	3.50087e-05
Rv1217c	Rv1217c	18262.2	4576.17	-1.99665	4.35324e-10		Rv1217c	Rv1217c	7745.74	335.073	-4.53085	7.46009e-27		Rv1217c	Rv1217c	335.073	1630.59	2.28285	3.13531e-07
Rv1218c	Rv1218c	33397.3	9687.09	-1.7856	3.49094e-11		Rv1218c	Rv1218c	14153.6	1179.68	-3.58471	3.57769e-20		Rv1218c	Rv1218c	1179.68	1897.66	0.685829	0.157209
Rv1219c	Rv1219c	45914.6	15747.5	-1.54383	1.13455e-08		Rv1219c	Rv1219c	19446.9	6332.39	-1.61872	3.70531e-05		Rv1219c	Rv1219c	6332.39	7997.98	0.336885	0.528562
Rv1220c	Rv1220c	4458.78	3601.81	-0.307925	0.434444		Rv1220c	Rv1220c	1890.23	467.672	-2.01499	2.68317e-07		Rv1220c	Rv1220c	467.672	431.087	-0.117518	0.908581
Rv1221	sigE	6349.15	19630.3	1.62844	3.62731e-08		Rv1221	sigE	2690.59	24691.3	3.19801	4.76009e-15		Rv1221	sigE	24691.3	8951.11	-1.46386	0.000468089
Rv1222	rseA	6786.8	3889.23	-0.803245	0.00721912		Rv1222	rseA	2874.39	4496.54	0.645559	0.278777		Rv1222	rseA	4496.54	2831.79	-0.667101	0.337415
Rv1223	htrA	25319.4	11056.3	-1.19537	1.56961e-05		Rv1223	htrA	10730.3	6092.72	-0.81653	0.0537626		Rv1223	htrA	6092.72	5090.36	-0.259318	0.64475
Rv1224	tatB	6319.86	2548.02	-1.31052	7.55226e-06		Rv1224	tatB	2679.28	716.507	-1.90279	1.14511e-06		Rv1224	tatB	716.507	953.702	0.412557	0.44921
Rv1225c	Rv1225c	160.822	238.027	0.565665	0.227992		Rv1225c	Rv1225c	68.243	74.7518	0.131428	0.911172		Rv1225c	Rv1225c	74.7518	120.069	0.683686	0.756836
Rv1226c	Rv1226c	320.434	240.177	-0.415931	0.374389		Rv1226c	Rv1226c	135.922	124.651	-0.124884	0.968618		Rv1226c	Rv1226c	124.651	76.6352	-0.701812	0.691153
Rv1227c	Rv1227c	99.0729	68.3208	-0.536165	0.494721		Rv1227c	Rv1227c	42.0219	58.579	0.479242	0.511758		Rv1227c	Rv1227c	58.579	22.9208	-1.35372	0.072221
Rv1228	lpqX	101.519	96.2216	-0.0773176	0.976296		Rv1228	lpqX	42.9973	87.5957	1.02662	0.0404404		Rv1228	lpqX	87.5957	162.022	0.887254	0.109758
Rv1229c	mrp	3672.78	3091.17	-0.248719	0.476602		Rv1229c	mrp	1555.9	580.849	-1.42151	0.000476758		Rv1229c	mrp	580.849	965.703	0.733416	0.133559
Rv1230c	Rv1230c	841.336	1384.61	0.718731	0.0394736		Rv1230c	Rv1230c	356.249	648.805	0.8649	0.0592085		Rv1230c	Rv1230c	648.805	1535.1	1.24247	0.00504609
Rv1231c	Rv1231c	2342.24	1508.7	-0.634576	0.0463613		Rv1231c	Rv1231c	992.701	283.323	-1.80891	1.28807e-05		Rv1231c	Rv1231c	283.323	211.004	-0.425176	0.534364
Rv1232c	Rv1232c	906.807	834.381	-0.120089	0.895226		Rv1232c	Rv1232c	384.233	355.896	-0.110524	0.82412		Rv1232c	Rv1232c	355.896	227.534	-0.645374	0.245232
Rv1233c	Rv1233c	11960.3	3834.89	-1.641	2.06533e-09		Rv1233c	Rv1233c	5069.04	238.914	-4.40715	2.34162e-27		Rv1233c	Rv1233c	238.914	304.85	0.351611	0.59528
Rv1234	Rv1234	1092.27	1597.03	0.548053	0.271648		Rv1234	Rv1234	463.409	1186.66	1.35655	0.00925635		Rv1234	Rv1234	1186.66	1148.36	-0.0473256	0.961217
Rv1235	lpqY	942.996	673.493	-0.485588	0.187118		Rv1235	lpqY	399.873	763.186	0.932495	0.0409667		Rv1235	lpqY	763.186	622.243	-0.294557	0.615548
Rv1236	sugA	934.849	737.532	-0.342028	0.415386		Rv1236	sugA	396.684	479.717	0.274192	0.557805		Rv1236	sugA	479.717	368.923	-0.378864	0.507523
Rv1237	sugB	418.233	401.599	-0.0585528	0.920034		Rv1237	sugB	177.331	109.267	-0.698588	0.188116		Rv1237	sugB	109.267	176.534	0.692094	0.280084
Rv1238	sugC	1659.14	1506.57	-0.139165	0.730033		Rv1238	sugC	702.922	654.599	-0.102753	0.869592		Rv1238	sugC	654.599	639.72	-0.0331708	0.989862
Rv1239c	corA	127.267	295.176	1.21371	0.00600023		Rv1239c	corA	53.8942	2045.21	5.24597	8.87356e-33		Rv1239c	corA	2045.21	1491.75	-0.455239	0.385795
Rv1240	mdh	1170.38	1503.42	0.36127	0.352071		Rv1240	mdh	495.621	166.581	-1.57301	0.000354194		Rv1240	mdh	166.581	235.329	0.498451	0.426663
Rv1241	vapB33	195.27	337.417	0.789066	0.0519563		Rv1241	vapB33	82.7444	39.9344	-1.05103	0.0743298		Rv1241	vapB33	39.9344	87.9032	1.13828	0.110911
Rv1242	vapC33	59.4921	119.053	1.00084	0.104729		Rv1242	vapC33	25.2148	8.4611	-1.57536	0.0880847		Rv1242	vapC33	8.4611	13.868	0.712839	0.633886
Rv1243c	PE_PGRS23	145.305	73.2685	-0.987823	0.0636837		Rv1243c	PE_PGRS23	61.5848	50.9288	-0.274092	0.912031		Rv1243c	PE_PGRS23	50.9288	32.5093	-0.647627	0.7609
Rv1244	lpqZ	157.841	340.665	1.10988	0.00695347		Rv1244	lpqZ	66.8647	24.0706	-1.47397	0.0160515		Rv1244	lpqZ	24.0706	73.9988	1.62023	0.0228791
Rv1245c	Rv1245c	4095.92	3840.25	-0.0929848	0.857927		Rv1245c	Rv1245c	1735.19	1480.54	-0.228963	0.623964		Rv1245c	Rv1245c	1480.54	1633.25	0.141621	0.823821
Rv1246c	relE	178.747	168.239	-0.0874074	0.886427		Rv1246c	relE	75.675	147.479	0.962619	0.341029		Rv1246c	relE	147.479	62.8816	-1.2298	0.29859
Rv1247c	relB	187.597	270.908	0.530162	0.298082		Rv1247c	relB	79.3932	419.057	2.40006	0.0523602		Rv1247c	relB	419.057	219.667	-0.931827	0.563414
Rv1248c	Rv1248c	5964.89	11522.4	0.949876	0.00130065		Rv1248c	Rv1248c	2527.23	4364.89	0.788388	0.0627747		Rv1248c	Rv1248c	4364.89	7523.6	0.785478	0.0895172
Rv1249c	Rv1249c	876.621	1022.53	0.222115	0.727687		Rv1249c	Rv1249c	371.034	899.007	1.27678	0.00351717		Rv1249c	Rv1249c	899.007	618.13	-0.540421	0.318317
Rv1250	Rv1250	339.557	620.089	0.868822	0.0206565		Rv1250	Rv1250	143.909	238.991	0.731795	0.115236		Rv1250	Rv1250	238.991	304.404	0.349031	0.57907
Rv1251c	Rv1251c	429.287	1594.93	1.89348	7.28948e-08		Rv1251c	Rv1251c	181.928	634.507	1.80227	1.15173e-05		Rv1251c	Rv1251c	634.507	448.429	-0.500758	0.332475
Rv1252c	lprE	115.132	378.645	1.71756	2.46895e-05		Rv1252c	lprE	48.8287	485.645	3.3141	1.67703e-13		Rv1252c	lprE	485.645	453.249	-0.0995975	0.915314
Rv1253	deaD	1904.31	2817.47	0.56513	0.0990352		Rv1253	deaD	806.261	2936.78	1.86492	0.00019903		Rv1253	deaD	2936.78	5332.19	0.860493	0.169209
Rv1254	Rv1254	599.89	1093.07	0.865618	0.0130586		Rv1254	Rv1254	254.244	336.367	0.403823	0.381537		Rv1254	Rv1254	336.367	875.179	1.37954	0.00359472
Rv1255c	Rv1255c	147.011	429.668	1.5473	6.40169e-05		Rv1255c	Rv1255c	62.2627	38.3675	-0.698482	0.261546		Rv1255c	Rv1255c	38.3675	92.1826	1.26461	0.0621815
Rv1256c	cyp130	335.532	767.872	1.19442	0.000438479		Rv1256c	cyp130	142.264	120.092	-0.244431	0.668741		Rv1256c	cyp130	120.092	154.227	0.360911	0.584588
Rv1257c	Rv1257c	1169.34	1815.37	0.634579	0.0577293		Rv1257c	Rv1257c	495.701	479.815	-0.0469921	0.903676		Rv1257c	Rv1257c	479.815	532.364	0.149936	0.796811
Rv1258c	Rv1258c	140.191	1066.79	2.9278	5.79366e-19		Rv1258c	Rv1258c	59.3799	152.876	1.36432	0.00305637		Rv1258c	Rv1258c	152.876	331.749	1.11773	0.0394696
Rv1259	udgB	1500.18	1112.69	-0.431088	0.207455		Rv1259	udgB	635.563	437.784	-0.537818	0.232743		Rv1259	udgB	437.784	337.261	-0.376351	0.556659
Rv1260	Rv1260	6273.71	4104.44	-0.612135	0.0531971		Rv1260	Rv1260	2659.61	1421.55	-0.903747	0.0240081		Rv1260	Rv1260	1421.55	959.952	-0.566432	0.30332
Rv1261c	Rv1261c	737.379	480.865	-0.616774	0.0898276		Rv1261c	Rv1261c	312.109	896.019	1.52148	0.00240132		Rv1261c	Rv1261c	896.019	290.114	-1.62691	0.00224757
Rv1262c	Rv1262c	585.506	495.518	-0.240746	0.747589		Rv1262c	Rv1262c	247.571	461.436	0.898287	0.108137		Rv1262c	Rv1262c	461.436	246.524	-0.904403	0.165571
Rv1263	amiB2	140.856	199.709	0.50368	0.317444		Rv1263	amiB2	59.6204	64.6471	0.11678	0.915914		Rv1263	amiB2	64.6471	74.3057	0.200886	0.898555
Rv1264	Rv1264	3246.76	2523.16	-0.363772	0.284463		Rv1264	Rv1264	1376	738.774	-0.897273	0.0339316		Rv1264	Rv1264	738.774	702.362	-0.0729176	0.928057
Rv1265	Rv1265	2741.75	2759.23	0.00917206	0.9807		Rv1265	Rv1265	1162.6	8532.34	2.87558	2.02294e-12		Rv1265	Rv1265	8532.34	2012.75	-2.08378	3.13531e-07
Rv1266c	pknH	1872.4	2182.19	0.220886	0.529209		Rv1266c	pknH	793.756	1841.76	1.21432	0.00519859		Rv1266c	pknH	1841.76	1393.3	-0.402579	0.464388
Rv1267c	embR	82.0994	167.325	1.02721	0.0397701		Rv1267c	embR	34.7863	142.285	2.03219	5.80649e-05		Rv1267c	embR	142.285	232.615	0.709157	0.272873
Rv1268c	Rv1268c	25.2336	43.451	0.784044	0.452549		Rv1268c	Rv1268c	10.6826	34.1052	1.67473	0.0340768		Rv1268c	Rv1268c	34.1052	25.6352	-0.411865	0.783804
Rv1269c	Rv1269c	134.446	182.522	0.441047	0.461606		Rv1269c	Rv1269c	56.8731	257.668	2.1797	0.00455435		Rv1269c	Rv1269c	257.668	113.279	-1.18564	0.209467
Rv1270c	lprA	710.549	623.527	-0.188481	0.845469		Rv1270c	lprA	300.31	1152.75	1.94055	0.0431985		Rv1270c	lprA	1152.75	561.021	-1.03895	0.385983
Rv1271c	Rv1271c	239.026	82.3715	-1.53695	0.00101135		Rv1271c	Rv1271c	101.222	18.5592	-2.44732	0.000276526		Rv1271c	Rv1271c	18.5592	23.4564	0.337849	0.820771
Rv1272c	Rv1272c	1925	1098.03	-0.809944	0.0112314		Rv1272c	Rv1272c	815.689	305.949	-1.41473	0.000645291		Rv1272c	Rv1272c	305.949	296.947	-0.0430884	0.965022
Rv1273c	Rv1273c	561.355	413.019	-0.442703	0.299168		Rv1273c	Rv1273c	237.791	243.746	0.0356857	0.915614		Rv1273c	Rv1273c	243.746	155.907	-0.644697	0.277369
Rv1274	lprB	874.397	1794.02	1.03684	0.00091274		Rv1274	lprB	370.313	928.933	1.32683	0.00274077		Rv1274	lprB	928.933	1191.56	0.35921	0.495282
Rv1275	lprC	653.399	2267.68	1.79518	4.45349e-09		Rv1275	lprC	276.86	802.345	1.53507	0.000417531		Rv1275	lprC	802.345	1247.29	0.636508	0.196766
Rv1276c	Rv1276c	29.9831	39.3852	0.393506	0.704052		Rv1276c	Rv1276c	12.6993	24.8683	0.969563	0.404612		Rv1276c	Rv1276c	24.8683	16.0831	-0.628764	0.706485
Rv1277	Rv1277	1399.33	840.201	-0.735934	0.0262815		Rv1277	Rv1277	592.898	2250.63	1.92447	0.00114089		Rv1277	Rv1277	2250.63	1107.36	-1.0232	0.120711
Rv1278	Rv1278	1214.52	2499.16	1.04105	0.000811185		Rv1278	Rv1278	514.651	2358.31	2.19608	2.01249e-07		Rv1278	Rv1278	2358.31	2093.47	-0.171852	0.791121
Rv1279	Rv1279	728.068	2444.85	1.7476	0.00785704		Rv1279	Rv1279	308.304	1184.62	1.942	4.43895e-06		Rv1279	Rv1279	1184.62	1497.91	0.338524	0.571136
Rv1280c	oppA	1810.59	2955.2	0.706796	0.0284421		Rv1280c	oppA	767.403	793.437	0.0481303	0.941957		Rv1280c	oppA	793.437	916.455	0.207949	0.730323
Rv1281c	oppD	545.175	991.374	0.86271	0.0122725		Rv1281c	oppD	230.98	754.32	1.70741	0.000114978		Rv1281c	oppD	754.32	871.638	0.208553	0.727471
Rv1282c	oppC	202.466	276.114	0.44758	0.313018		Rv1282c	oppC	85.8241	211.942	1.30421	0.00769718		Rv1282c	oppC	211.942	214.779	0.0191858	0.991856
Rv1283c	oppB	490.093	699.783	0.513852	0.159257		Rv1283c	oppB	207.786	304.367	0.550712	0.283107		Rv1283c	oppB	304.367	368.928	0.277527	0.649345
Rv1284	canA	282.326	173.693	-0.700824	0.144367		Rv1284	canA	119.617	7325.02	5.93633	1.33119e-41		Rv1284	canA	7325.02	5416.28	-0.435531	0.432248
Rv1285	cysD	1111.39	15592.4	3.8104	1.65926e-10		Rv1285	cysD	470.266	38295.6	6.34756	1.72017e-47		Rv1285	cysD	38295.6	9780.19	-1.96924	1.34146e-06
Rv1286	cysN	1204.05	19875	4.04498	2.77757e-18		Rv1286	cysN	509.452	47480.9	6.54226	1.43154e-49		Rv1286	cysN	47480.9	17872.5	-1.40961	0.000904056
Rv1287	Rv1287	470.834	3205.29	2.76717	1.94389e-20		Rv1287	Rv1287	199.523	2908.03	3.86542	8.97002e-10		Rv1287	Rv1287	2908.03	1560.1	-0.898404	0.216131
Rv1288	Rv1288	157.037	1046.51	2.73641	1.68832e-16		Rv1288	Rv1288	66.5191	430.344	2.69365	2.42771e-09		Rv1288	Rv1288	430.344	352.876	-0.286327	0.635196
Rv1289	Rv1289	442.229	393.139	-0.169753	0.824598		Rv1289	Rv1289	187.515	87.0457	-1.10716	0.0297394		Rv1289	Rv1289	87.0457	105.9	0.282856	0.703812
Rv1290A	Rv1290A	21.8264	20.4186	-0.0961888	1		Rv1290A	Rv1290A	9.24338	26.0889	1.49695	0.0904103		Rv1290A	Rv1290A	26.0889	10.5453	-1.30684	0.333901
Rv1290c	Rv1290c	531.309	496.257	-0.0984633	0.893348		Rv1290c	Rv1290c	225.131	480.543	1.0939	0.0151874		Rv1290c	Rv1290c	480.543	479.108	-0.00431585	1
Rv1291c	Rv1291c	1.83959	1.91672	0.0592605	1		Rv1291c	Rv1291c	0.778666	4.61515	2.5673	0.243609		Rv1291c	Rv1291c	4.61515	8.59532	0.897175	0.796682
Rv1292	argS	1043.95	615.052	-0.763269	0.0536052		Rv1292	argS	441.836	805.977	0.867228	0.0479333		Rv1292	argS	805.977	425.118	-0.922877	0.0541594
Rv1293	lysA	2785.4	2937.54	0.0767218	0.936341		Rv1293	lysA	1178.93	2263.55	0.941111	0.055706		Rv1293	lysA	2263.55	1500.81	-0.592845	0.323912
Rv1294	thrA	2087.42	1687.34	-0.306974	0.362106		Rv1294	thrA	884.527	1006.78	0.18677	0.64687		Rv1294	thrA	1006.78	494.281	-1.02635	0.0296397
Rv1295	thrC	2798.85	2063.73	-0.43958	0.165629		Rv1295	thrC	1186.28	576.703	-1.04054	0.0169405		Rv1295	thrC	576.703	401.708	-0.521681	0.330871
Rv1296	thrB	373.637	3459.45	3.21083	0.0212066		Rv1296	thrB	158.393	792.036	2.32205	0.0100939		Rv1296	thrB	792.036	1561	0.978832	0.430455
Rv1297	rho	54679.1	45865.4	-0.253585	0.684394		Rv1297	rho	23128.2	19307.1	-0.260522	0.705543		Rv1297	rho	19307.1	10085.1	-0.936901	0.081157
Rv1298	rpmE	36126.3	29203.2	-0.30692	0.370664		Rv1298	rpmE	15309.6	28954.3	0.91934	0.0312938		Rv1298	rpmE	28954.3	10392.6	-1.47822	0.000504428
Rv1299	prfA	7629.65	5792.1	-0.397531	0.230572		Rv1299	prfA	3236.12	8670.06	1.42178	0.000512452		Rv1299	prfA	8670.06	1903.78	-2.18718	7.40115e-08
Rv1300	hemK	3603.42	3619.8	0.00654286	0.969308		Rv1300	hemK	1527.32	2819.61	0.884491	0.0460162		Rv1300	hemK	2819.61	1357.09	-1.05498	0.0192809
Rv1301	Rv1301	1665.97	1631.04	-0.0305741	1		Rv1301	Rv1301	706.594	740.507	0.0676309	0.982782		Rv1301	Rv1301	740.507	601.241	-0.300569	0.654258
Rv1302	rfe	1061.48	1012.08	-0.0687472	0.936596		Rv1302	rfe	449.75	1186.85	1.39994	0.000885192		Rv1302	rfe	1186.85	1394.83	0.23296	0.700031
Rv1303	Rv1303	5187.84	3521.51	-0.55894	0.0729977		Rv1303	Rv1303	2197.03	822.397	-1.41765	0.000559007		Rv1303	Rv1303	822.397	569.273	-0.530715	0.318132
Rv1304	atpB	10274.4	4741.38	-1.11568	6.03529e-05		Rv1304	atpB	4352.46	1202.6	-1.85567	3.56749e-06		Rv1304	atpB	1202.6	477.657	-1.33211	0.00231792
Rv1305	atpE	3739.74	1872.65	-0.997858	0.000703506		Rv1305	atpE	1585	315.756	-2.3276	8.79955e-09		Rv1305	atpE	315.756	181.765	-0.796734	0.112825
Rv1306	atpF	12912.4	7306.67	-0.821467	0.004778		Rv1306	atpF	5471.75	963.665	-2.5054	1.09492e-10		Rv1306	atpF	963.665	648.149	-0.572207	0.248708
Rv1307	atpH	20228.2	10726.3	-0.915223	0.00143401		Rv1307	atpH	8575.21	904.422	-3.2451	7.74718e-17		Rv1307	atpH	904.422	678.027	-0.415653	0.435166
Rv1308	atpA	15351.7	11770.4	-0.383229	0.235597		Rv1308	atpA	6504.37	921.481	-2.81938	4.74069e-13		Rv1308	atpA	921.481	823.087	-0.162909	0.791203
Rv1309	atpG	6789.96	5178.52	-0.390864	0.267168		Rv1309	atpG	2879.89	621.971	-2.2111	1.70544e-08		Rv1309	atpG	621.971	509.589	-0.287513	0.623902
Rv1310	atpD	13903.5	12189.9	-0.189756	0.574711		Rv1310	atpD	5894.16	1328.55	-2.14943	2.93272e-08		Rv1310	atpD	1328.55	957.42	-0.472628	0.380619
Rv1311	atpC	2917.55	4205.86	0.527641	0.107592		Rv1311	atpC	1237.71	205.503	-2.59044	7.55913e-11		Rv1311	atpC	205.503	281.784	0.455431	0.407609
Rv1312	Rv1312	3390.28	2724.67	-0.315322	0.45173		Rv1312	Rv1312	1438.14	406.087	-1.82435	4.26469e-06		Rv1312	Rv1312	406.087	487.89	0.264769	0.642373
Rv1313c	Rv1313c	1195.02	1523.78	0.350618	0.573439		Rv1313c	Rv1313c	506.813	1610.42	1.66791	0.00900065		Rv1313c	Rv1313c	1610.42	2178.16	0.435676	0.578678
Rv1314c	Rv1314c	505.425	595.478	0.236549	0.559501		Rv1314c	Rv1314c	214.046	1380.29	2.68898	2.9932e-10		Rv1314c	Rv1314c	1380.29	1102.82	-0.323772	0.541684
Rv1315	murA	712.35	833.706	0.226952	0.553304		Rv1315	murA	302.014	1119.49	1.89015	1.36198e-05		Rv1315	murA	1119.49	981.578	-0.189662	0.763174
Rv1316c	ogt	1888.52	896.32	-1.07517	0.116171		Rv1316c	ogt	798.704	1260.66	0.65845	0.141392		Rv1316c	ogt	1260.66	598.766	-1.07412	0.022212
Rv1317c	alkA	1620.46	934.104	-0.794744	0.0303686		Rv1317c	alkA	685.838	1226.03	0.838052	0.0491296		Rv1317c	alkA	1226.03	729.88	-0.74826	0.132066
Rv1318c	Rv1318c	418.169	362.815	-0.204851	0.686352		Rv1318c	Rv1318c	177.283	94.9765	-0.900409	0.0836965		Rv1318c	Rv1318c	94.9765	181.693	0.935857	0.120232
Rv1319c	Rv1319c	1267.93	690.591	-0.876577	0.0065101		Rv1319c	Rv1319c	537.193	77.0243	-2.80205	2.55428e-10		Rv1319c	Rv1319c	77.0243	176.269	1.19439	0.0284344
Rv1320c	Rv1320c	1917.04	693.41	-1.4671	0.232084		Rv1320c	Rv1320c	814.807	119.571	-2.76859	0.0205783		Rv1320c	Rv1320c	119.571	280.936	1.23238	0.431349
Rv1321	Rv1321	2012.08	1857.65	-0.115211	0.823563		Rv1321	Rv1321	853.185	449.015	-0.926095	0.0325013		Rv1321	Rv1321	449.015	634.348	0.498512	0.392062
Rv1322	Rv1322	496.724	595.293	0.261155	0.525175		Rv1322	Rv1322	210.7	176.907	-0.252197	0.620996		Rv1322	Rv1322	176.907	384.886	1.12144	0.033851
Rv1322A	Rv1322A	20351.4	17439.7	-0.222752	0.580051		Rv1322A	Rv1322A	8620.56	1594.63	-2.43456	1.94179e-10		Rv1322A	Rv1322A	1594.63	1679.93	0.0751772	0.916118
Rv1323	fadA4	12837.6	4956.7	-1.37292	9.62267e-07		Rv1323	fadA4	5440.38	3064.24	-0.828177	0.0420345		Rv1323	fadA4	3064.24	2681.5	-0.19249	0.753072
Rv1324	Rv1324	11911.3	3637.78	-1.7112	4.96589e-06		Rv1324	Rv1324	5053.12	361.507	-3.80508	2.94311e-12		Rv1324	Rv1324	361.507	432.418	0.258406	0.756805
Rv1325c	PE_PGRS24	465.555	365.445	-0.349298	0.387646		Rv1325c	PE_PGRS24	197.107	75.8037	-1.37864	0.0062192		Rv1325c	PE_PGRS24	75.8037	125.919	0.732159	0.249428
Rv1326c	glgB	3379.45	2825.69	-0.258184	0.514663		Rv1326c	glgB	1432.07	529.538	-1.43529	0.000300123		Rv1326c	glgB	529.538	746.831	0.496047	0.333664
Rv1327c	glgE	5553.72	3238.48	-0.778138	0.0118715		Rv1327c	glgE	2354.44	1002.68	-1.23153	0.00193243		Rv1327c	glgE	1002.68	916.414	-0.129785	0.861146
Rv1328	glgP	2753.25	3932.67	0.514372	0.107048		Rv1328	glgP	1167.02	288.361	-2.01688	5.49828e-07		Rv1328	glgP	288.361	422.83	0.5522	0.309277
Rv1329c	dinG	477.972	405.343	-0.237786	0.530617		Rv1329c	dinG	202.559	64.5266	-1.65037	0.000992715		Rv1329c	dinG	64.5266	148.575	1.20322	0.0398846
Rv1330c	pncB1	172.523	119.888	-0.525103	0.328237		Rv1330c	pncB1	73.0678	25.1576	-1.53824	0.0176371		Rv1330c	pncB1	25.1576	62.3096	1.30846	0.0974626
Rv1331	Rv1331	5252.56	7008.13	0.416009	0.580138		Rv1331	Rv1331	2223.06	4759.25	1.09819	0.00703963		Rv1331	Rv1331	4759.25	5264.57	0.14558	0.819948
Rv1332	Rv1332	5679.79	6208.94	0.12851	0.732141		Rv1332	Rv1332	2407.34	3209.31	0.414825	0.462235		Rv1332	Rv1332	3209.31	5698.04	0.828201	0.0583091
Rv1333	Rv1333	2739.08	1568.98	-0.803863	0.0103474		Rv1333	Rv1333	1161.03	268.772	-2.11095	2.09607e-07		Rv1333	Rv1333	268.772	472.192	0.81299	0.104138
Rv1334	mec	1168.18	512.125	-1.1897	0.00370937		Rv1334	mec	494.571	56.5805	-3.1278	9.13269e-10		Rv1334	mec	56.5805	115.873	1.03417	0.108917
Rv1335	cysO	3580.28	1935.34	-0.887485	0.0310949		Rv1335	cysO	1519.26	101.343	-3.90606	4.57438e-13		Rv1335	cysO	101.343	219.516	1.11509	0.0874018
Rv1336	cysM	3865.57	3120.08	-0.309097	0.396209		Rv1336	cysM	1637.9	284.634	-2.52467	2.67306e-10		Rv1336	cysM	284.634	884.861	1.63634	0.000288056
Rv1337	Rv1337	4686.66	3446.21	-0.443549	0.203734		Rv1337	Rv1337	1986.96	417.029	-2.25235	9.76917e-09		Rv1337	Rv1337	417.029	1236.24	1.56775	0.00040829
Rv1338	murI	1803.77	1052.37	-0.777378	0.0180734		Rv1338	murI	765.038	86.2195	-3.14944	2.91518e-13		Rv1338	murI	86.2195	226.468	1.39322	0.00613407
Rv1339	Rv1339	1671.33	855.608	-0.965978	0.00273809		Rv1339	Rv1339	708.553	92.3731	-2.93933	1.11648e-11		Rv1339	Rv1339	92.3731	244.845	1.40632	0.00557324
Rv1340	rphA	3220.87	2505.71	-0.362229	0.318621		Rv1340	rphA	1365.51	210.594	-2.6969	3.41721e-11		Rv1340	rphA	210.594	479.18	1.1861	0.0140162
Rv1341	Rv1341	472.567	354.668	-0.41405	0.363679		Rv1341	Rv1341	200.481	36.0818	-2.47412	5.80068e-07		Rv1341	Rv1341	36.0818	127.37	1.81968	0.00165017
Rv1342c	Rv1342c	408.775	347.465	-0.234436	0.64691		Rv1342c	Rv1342c	173.328	343.579	0.987135	0.0328839		Rv1342c	Rv1342c	343.579	332.103	-0.0490095	0.972188
Rv1343c	lprD	880.561	559.155	-0.655174	0.064391		Rv1343c	lprD	373.135	642.376	0.78372	0.0783487		Rv1343c	lprD	642.376	460.628	-0.479816	0.422423
Rv1344	mbtL	149.651	178.641	0.255463	0.656286		Rv1344	mbtL	63.4703	17.275	-1.87739	0.00390768		Rv1344	mbtL	17.275	54.7438	1.66401	0.0374459
Rv1345	mbtM	1205.59	973.394	-0.308648	0.450886		Rv1345	mbtM	511.393	86.6862	-2.56056	3.16637e-09		Rv1345	mbtM	86.6862	255.234	1.55794	0.00190485
Rv1346	mbtN	1024.82	1181.11	0.204772	0.618168		Rv1346	mbtN	434.541	142.186	-1.61171	0.000231738		Rv1346	mbtN	142.186	268.343	0.916293	0.0796738
Rv1347c	mbtK	563.505	342.677	-0.717582	0.0472868		Rv1347c	mbtK	238.631	83.0091	-1.52344	0.00197801		Rv1347c	mbtK	83.0091	79.1571	-0.0685505	0.97291
Rv1348	irtA	195.073	418.817	1.10231	0.00491029		Rv1348	irtA	82.6832	78.7884	-0.0696097	0.96063		Rv1348	irtA	78.7884	139.517	0.824382	0.203336
Rv1349	irtB	101.618	361.78	1.83196	7.08017e-06		Rv1349	irtB	43.0717	25.094	-0.779397	0.237089		Rv1349	irtB	25.094	57.9158	1.20661	0.110104
Rv1350	fabG2	660.904	562.154	-0.233474	0.587258		Rv1350	fabG2	280.172	449.756	0.682829	0.148439		Rv1350	fabG2	449.756	289.688	-0.634642	0.232731
Rv1351	Rv1351	587.328	431.817	-0.443745	0.271519		Rv1351	Rv1351	249.117	858.932	1.78572	0.00569937		Rv1351	Rv1351	858.932	687.216	-0.32178	0.763229
Rv1352	Rv1352	910.847	722.516	-0.334179	0.610974		Rv1352	Rv1352	385.281	751.086	0.963066	0.023139		Rv1352	Rv1352	751.086	558.223	-0.428137	0.430939
Rv1353c	Rv1353c	122.935	87.5198	-0.490216	0.431828		Rv1353c	Rv1353c	52.1051	35.1571	-0.567611	0.3828		Rv1353c	Rv1353c	35.1571	45.041	0.357423	0.718225
Rv1354c	Rv1354c	356.031	216.31	-0.718902	0.0944915		Rv1354c	Rv1354c	150.768	50.3568	-1.58207	0.00370544		Rv1354c	Rv1354c	50.3568	65.1384	0.37132	0.640832
Rv1355c	moeY	442.783	266.667	-0.73156	0.101579		Rv1355c	moeY	187.672	112.696	-0.735773	0.158394		Rv1355c	moeY	112.696	146.734	0.380762	0.624034
Rv1356c	Rv1356c	113.522	86.4532	-0.392983	0.558785		Rv1356c	Rv1356c	48.0498	235.049	2.29036	0.0710128		Rv1356c	Rv1356c	235.049	98.5265	-1.25438	0.436527
Rv1357c	Rv1357c	64.2764	53.6365	-0.261073	0.847973		Rv1357c	Rv1357c	27.2578	27.5922	0.0175946	1		Rv1357c	Rv1357c	27.5922	19.6762	-0.48781	0.790721
Rv1358	Rv1358	173.958	177.511	0.0291666	0.910859		Rv1358	Rv1358	73.7153	98.3492	0.415948	0.446077		Rv1358	Rv1358	98.3492	107.278	0.125368	0.883217
Rv1359	Rv1359	124.069	129.424	0.060953	0.90047		Rv1359	Rv1359	52.6126	71.3726	0.439961	0.502462		Rv1359	Rv1359	71.3726	101.506	0.508123	0.490073
Rv1360	Rv1360	5586.93	3530.84	-0.662044	0.0365705		Rv1360	Rv1360	2367.92	786.548	-1.59001	8.91831e-05		Rv1360	Rv1360	786.548	1179.61	0.584702	0.249428
Rv1361c	PPE19	7283.89	2135.68	-1.77001	1.5561e-10		Rv1361c	PPE19	3084.59	397.985	-2.95429	1.17461e-13		Rv1361c	PPE19	397.985	506.037	0.346529	0.559396
Rv1362c	Rv1362c	556.647	413.917	-0.427421	0.301306		Rv1362c	Rv1362c	235.893	258.921	0.134385	0.84472		Rv1362c	Rv1362c	258.921	180.284	-0.522247	0.425088
Rv1363c	Rv1363c	2642	1668.74	-0.662871	0.042756		Rv1363c	Rv1363c	1119.99	2017.22	0.848877	0.22381		Rv1363c	Rv1363c	2017.22	1348.21	-0.581322	0.488739
Rv1364c	Rv1364c	2524.43	2106.37	-0.261197	0.448257		Rv1364c	Rv1364c	1069.15	1466.46	0.455875	0.333096		Rv1364c	Rv1364c	1466.46	2242.84	0.61299	0.201817
Rv1365c	rsfA	903.672	603.536	-0.582359	0.0925983		Rv1365c	rsfA	382.912	595.049	0.635997	0.173772		Rv1365c	rsfA	595.049	689.951	0.213484	0.729546
Rv1366	Rv1366	1081.52	1151.11	0.0899698	0.855642		Rv1366	Rv1366	458.342	549.697	0.262213	0.634565		Rv1366	Rv1366	549.697	456.103	-0.269277	0.666463
Rv1367c	Rv1367c	111.896	202.074	0.852723	0.0854184		Rv1367c	Rv1367c	47.3455	89.5286	0.919123	0.145744		Rv1367c	Rv1367c	89.5286	129.049	0.527503	0.539759
Rv1368	lprF	962.215	1289.17	0.422014	0.235487		Rv1368	lprF	407.759	733.536	0.84715	0.0827538		Rv1368	lprF	733.536	439.87	-0.737792	0.168082
Rv1369c	Rv1369c	42.9125	48.953	0.189998	0.822657		Rv1369c	Rv1369c	18.1893	49.6578	1.44893	0.0276678		Rv1369c	Rv1369c	49.6578	27.0859	-0.874477	0.333777
Rv1370c	Rv1370c	42.056	37.0514	-0.182785	0.899616		Rv1370c	Rv1370c	17.8043	47.4356	1.41374	0.060675		Rv1370c	Rv1370c	47.4356	19.827	-1.25851	0.183538
Rv1371	Rv1371	66.6366	131.773	0.983672	0.0726775		Rv1371	Rv1371	28.2552	86.7981	1.61915	0.00577388		Rv1371	Rv1371	86.7981	59.2157	-0.551683	0.515446
Rv1372	Rv1372	1890.48	3987.55	1.07675	0.000586791		Rv1372	Rv1372	800.609	2950.22	1.88165	6.11999e-06		Rv1372	Rv1372	2950.22	1390.42	-1.0853	0.0163823
Rv1373	Rv1373	462.747	361.22	-0.357344	0.479096		Rv1373	Rv1373	196.119	659.026	1.7486	0.00494502		Rv1373	Rv1373	659.026	144.139	-2.19287	0.000615305
Rv1374c	Rv1374c	204.629	256.44	0.32561	0.587258		Rv1374c	Rv1374c	86.6726	82.365	-0.0735455	1		Rv1374c	Rv1374c	82.365	107.85	0.388921	0.625835
Rv1375	Rv1375	393.238	558.643	0.506525	0.184369		Rv1375	Rv1375	166.828	810.591	2.28061	7.39352e-06		Rv1375	Rv1375	810.591	485.399	-0.739803	0.203365
Rv1376	Rv1376	344.253	398.23	0.210133	0.697333		Rv1376	Rv1376	145.799	58.9735	-1.30584	0.00938965		Rv1376	Rv1376	58.9735	195.415	1.7284	0.00139604
Rv1377c	Rv1377c	554.716	389.898	-0.508654	0.192504		Rv1377c	Rv1377c	235.132	238.541	0.0207706	0.995		Rv1377c	Rv1377c	238.541	231.049	-0.0460373	0.965741
Rv1378c	Rv1378c	3259.88	2141.43	-0.606249	0.137058		Rv1378c	Rv1378c	1380.33	1351.03	-0.0309556	0.955897		Rv1378c	Rv1378c	1351.03	1178.79	-0.196747	0.80284
Rv1379	pyrR	526.933	1290.03	1.29172	0.000149924		Rv1379	pyrR	223.482	47.8805	-2.22265	1.46453e-06		Rv1379	pyrR	47.8805	185.442	1.95346	0.000178525
Rv1380	pyrB	256.723	440.408	0.778626	0.0559115		Rv1380	pyrB	108.83	23.4219	-2.21614	6.07043e-05		Rv1380	pyrB	23.4219	36.7888	0.651407	0.455567
Rv1381	pyrC	615.375	1234.03	1.00384	0.00310016		Rv1381	pyrC	260.358	216.649	-0.265139	0.77581		Rv1381	pyrC	216.649	427.318	0.979949	0.205743
Rv1382	Rv1382	156.186	452.563	1.53485	9.52987e-05		Rv1382	Rv1382	66.1385	67.1738	0.022408	1		Rv1382	Rv1382	67.1738	111.973	0.737183	0.271056
Rv1383	carA	277.398	864.179	1.63937	2.30956e-06		Rv1383	carA	117.553	78.3588	-0.585138	0.266143		Rv1383	carA	78.3588	142.954	0.867381	0.157539
Rv1384	carB	914.332	2551.92	1.48079	1.62696e-06		Rv1384	carB	387.733	75.5429	-2.3597	3.85444e-08		Rv1384	carB	75.5429	227.425	1.59002	0.00132374
Rv1385	pyrF	69.2397	240.578	1.79683	6.7009e-05		Rv1385	pyrF	29.3488	6.28062	-2.22432	0.00773567		Rv1385	pyrF	6.28062	9.3597	0.575554	0.750735
Rv1386	PE15	5175.71	2443.09	-1.08305	0.00121754		Rv1386	PE15	2190.93	266.771	-3.03787	2.9845e-13		Rv1386	PE15	266.771	185.972	-0.520519	0.349683
Rv1387	PPE20	21874.8	8283.87	-1.40089	5.26232e-07		Rv1387	PPE20	9272.4	744.711	-3.63819	1.91492e-20		Rv1387	PPE20	744.711	698.172	-0.0930991	0.909778
Rv1388	mihF	4622.06	2428.67	-0.928371	0.00160317		Rv1388	mihF	1959.9	674.305	-1.5393	0.000180506		Rv1388	mihF	674.305	444.846	-0.600095	0.2559
Rv1389	gmk	1326.38	1425.59	0.104062	0.745508		Rv1389	gmk	562.317	513.636	-0.130638	0.801998		Rv1389	gmk	513.636	328.848	-0.643325	0.20898
Rv1390	rpoZ	10848.3	4592.26	-1.2402	1.54075e-05		Rv1390	rpoZ	4598.6	3957.29	-0.216681	0.640037		Rv1390	rpoZ	3957.29	1618.12	-1.29019	0.00305926
Rv1391	dfp	23377.9	15194.8	-0.621564	0.0407719		Rv1391	dfp	9914.14	3389.17	-1.54856	6.45445e-05		Rv1391	dfp	3389.17	2846.09	-0.251947	0.687619
Rv1392	metK	12535.3	8958.12	-0.484733	0.134301		Rv1392	metK	5313.75	1740	-1.61065	3.72855e-05		Rv1392	metK	1740	1339.02	-0.377907	0.48519
Rv1393c	Rv1393c	271.329	270.659	-0.00356741	0.992339		Rv1393c	Rv1393c	114.976	282.843	1.29867	0.00343393		Rv1393c	Rv1393c	282.843	227.118	-0.316558	0.618223
Rv1394c	cyp132	277.612	307.88	0.149298	0.777488		Rv1394c	cyp132	117.627	559.763	2.2506	0.00147887		Rv1394c	cyp132	559.763	329.316	-0.765344	0.396375
Rv1395	Rv1395	50.2941	308.619	2.61736	0.000292587		Rv1395	Rv1395	21.3215	81.6044	1.93634	0.00777391		Rv1395	Rv1395	81.6044	127.484	0.643601	0.489223
Rv1396c	PE_PGRS25	12262.2	6645.05	-0.883861	0.00331097		Rv1396c	PE_PGRS25	5197.21	4141.94	-0.32743	0.437244		Rv1396c	PE_PGRS25	4141.94	1212.59	-1.77222	1.73306e-05
Rv1397c	vapC10	8190.38	6610.94	-0.309076	0.36869		Rv1397c	vapC10	3470.32	19887.6	2.51873	0.00684514		Rv1397c	vapC10	19887.6	5095.83	-1.96448	0.0430898
Rv1398c	vapB10	7053.28	7273.22	0.0442995	0.944324		Rv1398c	vapB10	2986.67	18753.3	2.65053	2.07455e-08		Rv1398c	vapB10	18753.3	7745.09	-1.27579	0.0110778
Rv1399c	nlhH	152.693	165.424	0.115538	0.847973		Rv1399c	nlhH	64.7213	40.4778	-0.677108	0.421386		Rv1399c	nlhH	40.4778	49.7416	0.297322	0.79278
Rv1400c	lipI	888.593	1316.72	0.567356	0.610974		Rv1400c	lipI	375.543	84.335	-2.15478	0.0112747		Rv1400c	lipI	84.335	76.0632	-0.148932	0.941799
Rv1401	Rv1401	625.492	325.251	-0.943437	0.0364559		Rv1401	Rv1401	265.378	319.4	0.267319	0.719734		Rv1401	Rv1401	319.4	228.449	-0.483491	0.493335
Rv1402	priA	1066.29	421.969	-1.33739	0.0155677		Rv1402	priA	452.596	199.181	-1.18414	0.028565		Rv1402	priA	199.181	152.506	-0.385213	0.655934
Rv1403c	Rv1403c	543.021	963.004	0.826533	0.195111		Rv1403c	Rv1403c	229.965	1620.86	2.81727	1.10633e-11		Rv1403c	Rv1403c	1620.86	1007.88	-0.685428	0.159701
Rv1404	Rv1404	19106.7	10723.8	-0.833263	0.0040173		Rv1404	Rv1404	8091.51	11197.3	0.468668	0.322897		Rv1404	Rv1404	11197.3	3945.73	-1.50478	0.00039171
Rv1405c	Rv1405c	1645.59	1748.94	0.087882	0.875622		Rv1405c	Rv1405c	697.398	1676.21	1.26515	0.358612		Rv1405c	Rv1405c	1676.21	413.127	-2.02054	0.181162
Rv1406	fmt	318.309	258.71	-0.299093	0.543288		Rv1406	fmt	134.928	136.62	0.0179767	1		Rv1406	fmt	136.62	159.344	0.221972	0.774705
Rv1407	fmu	306.318	650.662	1.08688	0.00235677		Rv1407	fmu	129.885	100.722	-0.366846	0.471441		Rv1407	fmu	100.722	181.843	0.852313	0.14716
Rv1408	rpe	5350.98	3745.06	-0.514817	0.114971		Rv1408	rpe	2267.19	399.131	-2.50597	2.51097e-10		Rv1408	rpe	399.131	485.29	0.281984	0.644916
Rv1409	ribG	1583.97	1166.87	-0.440898	0.239982		Rv1409	ribG	671.882	103.657	-2.69639	2.9932e-10		Rv1409	ribG	103.657	197.776	0.932051	0.0903233
Rv1410c	Rv1410c	10717.2	10514	-0.0276147	0.98435		Rv1410c	Rv1410c	4543.59	1918.48	-1.24387	0.0013376		Rv1410c	Rv1410c	1918.48	2498.07	0.380848	0.452049
Rv1411c	lprG	13450.2	14943	0.151844	0.712598		Rv1411c	lprG	5696.7	2200.88	-1.37204	0.000496313		Rv1411c	lprG	2200.88	1845.13	-0.25436	0.658402
Rv1412	ribC	787.058	914.599	0.21667	0.627293		Rv1412	ribC	333.401	400.001	0.262747	0.640037		Rv1412	ribC	400.001	317.424	-0.333594	0.580459
Rv1413	Rv1413	82.5224	104.554	0.341388	0.631331		Rv1413	Rv1413	35.0183	64.6054	0.883547	0.223094		Rv1413	Rv1413	64.6054	60.0945	-0.104422	0.975733
Rv1414	Rv1414	36.0864	32.8167	-0.137025	0.884235		Rv1414	Rv1414	15.3022	20.8953	0.44944	0.80003		Rv1414	Rv1414	20.8953	13.1816	-0.664648	0.850854
Rv1415	ribA2	20655.3	17533.6	-0.236393	0.621846		Rv1415	ribA2	8742.81	7725.19	-0.178527	0.733594		Rv1415	ribA2	7725.19	5668	-0.446732	0.392062
Rv1416	ribH	1751.59	1220.83	-0.52081	0.117121		Rv1416	ribH	742.214	624.745	-0.248569	0.549376		Rv1416	ribH	624.745	577.015	-0.114658	0.896702
Rv1417	Rv1417	1244.72	746.281	-0.738028	0.0284421		Rv1417	Rv1417	527.683	159.06	-1.7301	6.55529e-05		Rv1417	Rv1417	159.06	167.866	0.0777384	0.910706
Rv1418	lprH	1163.21	843.015	-0.464485	0.192903		Rv1418	lprH	492.997	270.199	-0.86756	0.0482405		Rv1418	lprH	270.199	536.03	0.988295	0.0444675
Rv1419	Rv1419	4997.1	3160.81	-0.660795	0.0348647		Rv1419	Rv1419	2117.96	2031.55	-0.0600931	0.887872		Rv1419	Rv1419	2031.55	1777.84	-0.192457	0.789142
Rv1420	uvrC	2560.49	2414.58	-0.0846453	0.857927		Rv1420	uvrC	1085.38	600.317	-0.85441	0.0389819		Rv1420	uvrC	600.317	852.377	0.505768	0.338314
Rv1421	Rv1421	712.798	931.87	0.386636	0.401987		Rv1421	Rv1421	302.351	121.25	-1.31825	0.00390768		Rv1421	Rv1421	121.25	230.327	0.925703	0.0917242
Rv1422	Rv1422	1149.14	1673.38	0.542211	0.116039		Rv1422	Rv1422	486.908	139.408	-1.80434	1.73222e-05		Rv1422	Rv1422	139.408	358.269	1.36173	0.0047814
Rv1423	whiA	1004.43	1259.87	0.326902	0.383325		Rv1423	whiA	425.507	217.251	-0.969816	0.0259558		Rv1423	whiA	217.251	436.396	1.00627	0.0415039
Rv1424c	Rv1424c	622.206	646.226	0.0546463	0.918313		Rv1424c	Rv1424c	263.596	358.809	0.444886	0.374554		Rv1424c	Rv1424c	358.809	360.25	0.00578073	1
Rv1425	Rv1425	1961.09	2267.65	0.209537	0.536091		Rv1425	Rv1425	831.342	2584.5	1.63637	0.000105984		Rv1425	Rv1425	2584.5	2206.3	-0.228255	0.70776
Rv1426c	lipO	244.951	325.684	0.41098	0.317252		Rv1426c	lipO	103.865	31.5368	-1.7196	0.00206648		Rv1426c	lipO	31.5368	70.4837	1.16025	0.105476
Rv1427c	fadD12	1411.94	933.461	-0.597019	0.0651649		Rv1427c	fadD12	598.06	60.1372	-3.31396	1.46304e-13		Rv1427c	fadD12	60.1372	115.832	0.945698	0.112534
Rv1428c	Rv1428c	595.247	500.956	-0.248803	0.600233		Rv1428c	Rv1428c	252.047	142.723	-0.820473	0.093073		Rv1428c	Rv1428c	142.723	244.652	0.777511	0.174238
Rv1429	Rv1429	335.299	402.353	0.263014	0.529365		Rv1429	Rv1429	142.089	296.612	1.06178	0.0261111		Rv1429	Rv1429	296.612	214.4	-0.468273	0.466981
Rv1430	PE16	243.805	660.561	1.43796	0.0967771		Rv1430	PE16	103.349	163.307	0.660073	0.177358		Rv1430	PE16	163.307	462.104	1.50063	0.00257394
Rv1431	Rv1431	217.16	344.033	0.663791	0.107449		Rv1431	Rv1431	92.0359	460.369	2.32252	3.96535e-07		Rv1431	Rv1431	460.369	267.729	-0.782016	0.150402
Rv1432	Rv1432	124.705	211.193	0.760044	0.108239		Rv1432	Rv1432	52.8313	181.834	1.78316	0.000674166		Rv1432	Rv1432	181.834	221.581	0.285213	0.659011
Rv1433	Rv1433	233.533	439.357	0.91177	0.0284421		Rv1433	Rv1433	99.0792	680.567	2.78008	1.83547e-05		Rv1433	Rv1433	680.567	961.502	0.498553	0.509741
Rv1434	Rv1434	63.4722	106.471	0.746257	0.245047		Rv1434	Rv1434	26.9122	94.2643	1.80845	0.00915141		Rv1434	Rv1434	94.2643	108.338	0.200762	0.90786
Rv1435c	Rv1435c	903.424	1166.41	0.368604	0.326236		Rv1435c	Rv1435c	382.899	1431.47	1.90246	0.0893017		Rv1435c	Rv1435c	1431.47	1858.12	0.376347	0.772694
Rv1436	gap	5798.1	2376.09	-1.28699	4.65418e-06		Rv1436	gap	2455.36	576.113	-2.09151	1.45152e-07		Rv1436	gap	576.113	537.029	-0.101353	0.908746
Rv1437	pgk	6407.21	3201.74	-1.00084	0.00056526		Rv1437	pgk	2715.76	441.235	-2.62174	2.52285e-11		Rv1437	pgk	441.235	337.173	-0.388059	0.478534
Rv1438	tpi	1806.51	1581.94	-0.191516	0.655389		Rv1438	tpi	765.632	109.924	-2.80014	3.16221e-11		Rv1438	tpi	109.924	175.812	0.677522	0.218602
Rv1439c	Rv1439c	294.252	401.128	0.44701	0.573229		Rv1439c	Rv1439c	124.872	307.854	1.3018	0.00498389		Rv1439c	Rv1439c	307.854	619.358	1.00853	0.0361331
Rv1440	secG	696.625	1519.46	1.1251	0.0731963		Rv1440	secG	295.632	461.51	0.642559	0.203304		Rv1440	secG	461.51	819.27	0.827978	0.0973993
Rv1441c	PE_PGRS26	263.792	282.08	0.0967041	0.840441		Rv1441c	PE_PGRS26	111.813	293.642	1.39297	0.00498579		Rv1441c	PE_PGRS26	293.642	296.531	0.0141227	0.984016
Rv1442	bisC	3732.34	2807.34	-0.410876	0.261979		Rv1442	bisC	1581.68	4177.82	1.40129	0.00138275		Rv1442	bisC	4177.82	3977.83	-0.0707667	0.938632
Rv1443c	Rv1443c	432.33	400.949	-0.108715	0.845662		Rv1443c	Rv1443c	183.267	551.374	1.58908	0.000478414		Rv1443c	Rv1443c	551.374	326.368	-0.756534	0.151508
Rv1444c	Rv1444c	425.71	859.749	1.01405	0.188204		Rv1444c	Rv1444c	180.274	464.566	1.36569	0.0746443		Rv1444c	Rv1444c	464.566	451.45	-0.0413181	0.978072
Rv1445c	devB	582.656	784.03	0.428265	0.276912		Rv1445c	devB	246.899	56.7712	-2.12069	6.17449e-06		Rv1445c	devB	56.7712	142.226	1.32495	0.0237072
Rv1446c	opcA	843.658	971.98	0.204269	0.676913		Rv1446c	opcA	357.391	65.5719	-2.44635	3.02598e-08		Rv1446c	opcA	65.5719	159.115	1.27892	0.0175118
Rv1447c	zwf2	3335.5	3414.68	0.0338445	0.995712		Rv1447c	zwf2	1411.45	375.46	-1.91045	7.5301e-05		Rv1447c	zwf2	375.46	671.273	0.838241	0.153637
Rv1448c	tal	2175.51	1844.99	-0.237737	0.542694		Rv1448c	tal	922.263	346.949	-1.41045	0.000583398		Rv1448c	tal	346.949	447.399	0.366839	0.50667
Rv1449c	tkt	6843.25	4586.76	-0.577206	0.0661454		Rv1449c	tkt	2897.93	1141.33	-1.3443	0.000979284		Rv1449c	tkt	1141.33	1169.19	0.0347937	0.952037
Rv1450c	PE_PGRS27	134.818	119.439	-0.174738	0.840441		Rv1450c	PE_PGRS27	57.1534	59.7076	0.0630763	0.962003		Rv1450c	PE_PGRS27	59.7076	64.3376	0.107748	0.938908
Rv1451	ctaB	3979.59	3587.37	-0.149692	0.735828		Rv1451	ctaB	1686.5	504.269	-1.74176	1.35543e-05		Rv1451	ctaB	504.269	1045.74	1.05226	0.0228791
Rv1452c	PE_PGRS28	72.2193	63.4525	-0.186707	0.857927		Rv1452c	PE_PGRS28	30.6393	23.88	-0.359582	0.746137		Rv1452c	PE_PGRS28	23.88	27.4291	0.199905	0.932176
Rv1453	Rv1453	105.556	105.885	0.00448379	0.9739		Rv1453	Rv1453	44.6507	135.049	1.59673	0.128323		Rv1453	Rv1453	135.049	117.86	-0.196417	0.925289
Rv1454c	qor	382.619	360.898	-0.0843171	0.898926		Rv1454c	qor	162.125	250.495	0.627681	0.234073		Rv1454c	qor	250.495	223.983	-0.161396	0.838447
Rv1455	Rv1455	199.077	547.343	1.45912	5.53196e-05		Rv1455	Rv1455	84.398	114.235	0.436721	0.418498		Rv1455	Rv1455	114.235	234.564	1.03798	0.0725705
Rv1456c	Rv1456c	228.932	410.3	0.841762	0.0353965		Rv1456c	Rv1456c	97.001	33.336	-1.54092	0.0526024		Rv1456c	Rv1456c	33.336	68.383	1.03656	0.311113
Rv1457c	Rv1457c	208.334	248.477	0.254215	0.621444		Rv1457c	Rv1457c	88.4228	5.67361	-3.96208	8.73709e-09		Rv1457c	Rv1457c	5.67361	28.6511	2.33625	0.0117332
Rv1458c	Rv1458c	436.259	370.25	-0.236688	0.637147		Rv1458c	Rv1458c	185.013	38.3258	-2.27123	7.79245e-06		Rv1458c	Rv1458c	38.3258	84.8873	1.14723	0.0766525
Rv1459c	Rv1459c	1808.23	1847.68	0.0311425	0.969194		Rv1459c	Rv1459c	766.143	485.84	-0.657133	0.174765		Rv1459c	Rv1459c	485.84	1594.68	1.71471	0.000278979
Rv1460	Rv1460	5650.06	2737.8	-1.04525	0.000389294		Rv1460	Rv1460	2392.66	3186.89	0.413532	0.346508		Rv1460	Rv1460	3186.89	2170.95	-0.553825	0.286004
Rv1461	Rv1461	67049.5	18830.9	-1.83213	1.60753e-11		Rv1461	Rv1461	28422.1	22378.8	-0.344879	0.42818		Rv1461	Rv1461	22378.8	12882.8	-0.796688	0.0903233
Rv1462	Rv1462	10526.5	3650.31	-1.52793	4.8666e-08		Rv1462	Rv1462	4463.95	2825.39	-0.659869	0.0989226		Rv1462	Rv1462	2825.39	2534.18	-0.156935	0.83675
Rv1463	Rv1463	3290.56	1161.38	-1.5025	1.81979e-07		Rv1463	Rv1463	1394.24	933.203	-0.57922	0.216726		Rv1463	Rv1463	933.203	648.154	-0.525853	0.311332
Rv1464	csd	7965.89	3059.18	-1.38069	1.13784e-06		Rv1464	csd	3377.27	1386.01	-1.28492	0.00103754		Rv1464	csd	1386.01	1791.33	0.370094	0.484472
Rv1465	Rv1465	2521.98	1379.32	-0.870597	0.00490793		Rv1465	Rv1465	1068.95	394.562	-1.43788	0.000373293		Rv1465	Rv1465	394.562	600.508	0.605932	0.242638
Rv1466	Rv1466	1589.68	1091.07	-0.542992	0.129722		Rv1466	Rv1466	673.841	278.118	-1.27671	0.00183284		Rv1466	Rv1466	278.118	548.593	0.980038	0.0422239
Rv1467c	fadE15	354.134	763.786	1.10887	0.0243157		Rv1467c	fadE15	150.033	2206.34	3.8783	3.30671e-20		Rv1467c	fadE15	2206.34	1777.16	-0.312084	0.589992
Rv1468c	PE_PGRS29	116.838	312.21	1.41801	0.00100069		Rv1468c	PE_PGRS29	49.5066	1140.56	4.52598	3.6181e-24		Rv1468c	PE_PGRS29	1140.56	1055.85	-0.111333	0.874887
Rv1469	ctpD	219.818	719.817	1.71132	7.91729e-07		Rv1469	ctpD	93.3443	545.345	2.54654	1.74931e-08		Rv1469	ctpD	545.345	656.437	0.267488	0.659011
Rv1470	trxA	219.589	179.058	-0.294377	0.608896		Rv1470	trxA	92.9982	181.549	0.965084	0.0550172		Rv1470	trxA	181.549	241.985	0.414559	0.507575
Rv1471	trxB1	269.963	3579.44	3.7289	5.24777e-17		Rv1471	trxB1	114.293	474.28	2.053	1.23951e-06		Rv1471	trxB1	474.28	471.006	-0.00999354	0.984066
Rv1472	echA12	719.799	5198.67	2.85248	3.24835e-19		Rv1472	echA12	305.023	762.757	1.3223	0.00176303		Rv1472	echA12	762.757	1089.82	0.514798	0.325267
Rv1473	Rv1473	532.807	1941.15	1.86522	3.87226e-09		Rv1473	Rv1473	225.739	478.303	1.08327	0.0173652		Rv1473	Rv1473	478.303	481.786	0.0104663	0.975701
Rv1473A	Rv1473A	20.5365	93.703	2.18991	0.00107589		Rv1473A	Rv1473A	8.70533	69.0432	2.98753	0.000113013		Rv1473A	Rv1473A	69.0432	86.6448	0.327616	0.783731
Rv1474c	Rv1474c	667.954	503.217	-0.40857	0.281726		Rv1474c	Rv1474c	283.054	80.0945	-1.8213	0.000129447		Rv1474c	Rv1474c	80.0945	129.965	0.698344	0.290828
Rv1475c	acn	11322.6	7173.91	-0.658376	0.0275228		Rv1475c	acn	4797.25	1722.6	-1.47762	0.000204274		Rv1475c	acn	1722.6	677.804	-1.34565	0.00198681
Rv1476	Rv1476	1570.18	2683.68	0.773284	0.0178931		Rv1476	Rv1476	664.964	594.708	-0.161095	0.780926		Rv1476	Rv1476	594.708	1078.09	0.858228	0.078015
Rv1477	ripA	4476.63	4292.47	-0.0606044	0.898313		Rv1477	ripA	1897.69	1350.3	-0.490967	0.233862		Rv1477	ripA	1350.3	2712.59	1.00639	0.0260983
Rv1478	Rv1478	1065.13	1047.29	-0.0243671	0.981119		Rv1478	Rv1478	451.808	234.704	-0.944867	0.0288261		Rv1478	Rv1478	234.704	477.802	1.02557	0.0393667
Rv1479	moxR1	16405.5	7558.68	-1.11797	7.99939e-05		Rv1479	moxR1	6949.55	5182.47	-0.42328	0.334431		Rv1479	moxR1	5182.47	4065.5	-0.350209	0.536187
Rv1480	Rv1480	1669.09	1205.23	-0.469758	0.440793		Rv1480	Rv1480	707.731	212.998	-1.73236	0.00276184		Rv1480	Rv1480	212.998	349.319	0.713709	0.358014
Rv1481	Rv1481	4895.14	2310.91	-1.08289	0.000127077		Rv1481	Rv1481	2074.28	231.014	-3.16656	9.438e-15		Rv1481	Rv1481	231.014	265.207	0.199139	0.790721
Rv1482c	Rv1482c	96.8684	23.4019	-2.0494	0.00354788		Rv1482c	Rv1482c	41.055	76.7	0.901667	0.229498		Rv1482c	Rv1482c	76.7	35.2237	-1.12268	0.218761
Rv1483	fabG1	1595.59	1740.31	0.125256	0.856268		Rv1483	fabG1	675.953	320.777	-1.07535	0.0160482		Rv1483	fabG1	320.777	347.048	0.113563	0.850606
Rv1484	inhA	634.378	1517.48	1.25827	0.00414214		Rv1484	inhA	268.776	105.583	-1.34803	0.00855873		Rv1484	inhA	105.583	225.938	1.09755	0.0611238
Rv1485	hemZ	279.759	647.583	1.21088	0.000505945		Rv1485	hemZ	118.638	47.2735	-1.32746	0.00876206		Rv1485	hemZ	47.2735	151.705	1.68217	0.00270703
Rv1486c	Rv1486c	2126.84	2519.19	0.244248	0.633913		Rv1486c	Rv1486c	900.089	847.809	-0.0863281	0.918404		Rv1486c	Rv1486c	847.809	1060.7	0.323203	0.5982
Rv1487	Rv1487	3460.75	2846.94	-0.28167	0.39278		Rv1487	Rv1487	1465.47	2338.19	0.674032	0.111904		Rv1487	Rv1487	2338.19	1645.38	-0.506968	0.358014
Rv1488	Rv1488	7059.14	3911.49	-0.851774	0.00332866		Rv1488	Rv1488	2990.48	6938.38	1.21422	0.00304121		Rv1488	Rv1488	6938.38	4281.4	-0.696514	0.146715
Rv1489	Rv1489	1833.3	1455.36	-0.333069	0.362691		Rv1489	Rv1489	776.878	1970.27	1.34264	0.00196187		Rv1489	Rv1489	1970.27	1485.93	-0.407034	0.479907
Rv1489A	Rv1489A	1565.83	1519.19	-0.0436256	0.911857		Rv1489A	Rv1489A	663.679	1502.8	1.1791	0.0425977		Rv1489A	Rv1489A	1502.8	1768.12	0.234564	0.708356
Rv1490	Rv1490	366.851	359.166	-0.0305421	0.993663		Rv1490	Rv1490	155.537	141.588	-0.135557	0.800174		Rv1490	Rv1490	141.588	293.094	1.04966	0.0540767
Rv1491c	Rv1491c	376.094	271.863	-0.468214	0.311457		Rv1491c	Rv1491c	159.378	120.629	-0.401868	0.468467		Rv1491c	Rv1491c	120.629	132.643	0.136964	0.856752
Rv1492	mutA	3211.2	2609.19	-0.299508	0.387646		Rv1492	mutA	1361.09	433.565	-1.65044	3.76182e-05		Rv1492	mutA	433.565	237.055	-0.871024	0.0950059
Rv1493	mutB	5903.67	3278.72	-0.84848	0.00534332		Rv1493	mutB	2503.74	427.756	-2.54923	8.93582e-11		Rv1493	mutB	427.756	434.379	0.0221671	0.951472
Rv1494	mazE4	1469.03	841.42	-0.80397	0.0148071		Rv1494	mazE4	622.768	59.8566	-3.37911	2.07129e-14		Rv1494	mazE4	59.8566	127.147	1.08691	0.0353766
Rv1495	mazF4	213.603	109.222	-0.967673	0.0455319		Rv1495	mazF4	90.5705	18.4606	-2.29459	0.000343178		Rv1495	mazF4	18.4606	31.251	0.759456	0.421879
Rv1496	Rv1496	760.982	514.532	-0.564601	0.109656		Rv1496	Rv1496	322.517	70.5114	-2.19345	1.95355e-06		Rv1496	Rv1496	70.5114	142.387	1.01389	0.0708203
Rv1497	lipL	2464.99	2816.22	0.192175	0.647534		Rv1497	lipL	1044.32	1519.24	0.540781	0.232875		Rv1497	lipL	1519.24	1455	-0.0623286	0.942088
Rv1498A	Rv1498A	72.1321	84.2882	0.22469	0.730033		Rv1498A	Rv1498A	30.5737	88.3014	1.53015	0.00901725		Rv1498A	Rv1498A	88.3014	141.389	0.679159	0.356423
Rv1498c	Rv1498c	496.353	463.71	-0.0981424	0.845469		Rv1498c	Rv1498c	210.073	275.467	0.390986	0.435793		Rv1498c	Rv1498c	275.467	131.915	-1.06228	0.0478162
Rv1499	Rv1499	155.249	99.8544	-0.63669	0.265385		Rv1499	Rv1499	65.7799	32.2776	-1.02712	0.166162		Rv1499	Rv1499	32.2776	11.5385	-1.48408	0.165571
Rv1500	Rv1500	3382.4	1330.98	-1.34556	0.000248528		Rv1500	Rv1500	1434.72	1211.93	-0.243466	0.739189		Rv1500	Rv1500	1211.93	615.848	-0.976657	0.182181
Rv1501	Rv1501	3909.77	2239.57	-0.803864	0.00974144		Rv1501	Rv1501	1658.36	842.777	-0.976534	0.057068		Rv1501	Rv1501	842.777	1495.2	0.827119	0.142862
Rv1502	Rv1502	10911.9	4869.38	-1.1641	0.282795		Rv1502	Rv1502	4636.71	435.309	-3.41299	0.00676116		Rv1502	Rv1502	435.309	614.418	0.497179	0.781223
Rv1503c	Rv1503c	1421.13	840.058	-0.758477	0.0257211		Rv1503c	Rv1503c	602.378	414.22	-0.540274	0.561926		Rv1503c	Rv1503c	414.22	486.508	0.232066	0.796584
Rv1504c	Rv1504c	521.838	228.966	-1.18847	0.37722		Rv1504c	Rv1504c	221.812	20.4438	-3.4396	0.0142195		Rv1504c	Rv1504c	20.4438	22.3489	0.12854	0.965741
Rv1505c	Rv1505c	2722.77	1243.22	-1.13099	0.000167014		Rv1505c	Rv1505c	1154.56	98.0182	-3.55814	9.82508e-17		Rv1505c	Rv1505c	98.0182	77.2071	-0.344316	0.600601
Rv1506c	Rv1506c	1795.16	1507.44	-0.252005	0.454837		Rv1506c	Rv1506c	760.719	217.574	-1.80586	1.87491e-05		Rv1506c	Rv1506c	217.574	310.633	0.513706	0.358297
Rv1507A	Rv1507A	324.148	681.15	1.07132	0.0444617		Rv1507A	Rv1507A	137.505	204.535	0.572863	0.450311		Rv1507A	Rv1507A	204.535	251.105	0.295943	0.850606
Rv1507c	Rv1507c	5847.78	2018.85	-1.53436	6.45622e-07		Rv1507c	Rv1507c	2480.38	307.324	-3.01273	1.82901e-07		Rv1507c	Rv1507c	307.324	214.79	-0.516833	0.589092
Rv1508A	Rv1508A	894.606	1408.06	0.654382	0.054835		Rv1508A	Rv1508A	379.032	129.868	-1.54527	0.000242728		Rv1508A	Rv1508A	129.868	308.875	1.24998	0.00974403
Rv1508c	Rv1508c	2406.27	3661.32	0.605567	0.139141		Rv1508c	Rv1508c	1018.91	623.286	-0.709055	0.114675		Rv1508c	Rv1508c	623.286	642.856	0.0446006	0.943618
Rv1509	Rv1509	1822.8	808.288	-1.17322	8.04196e-05		Rv1509	Rv1509	772.18	293.18	-1.39715	0.00107328		Rv1509	Rv1509	293.18	395.141	0.430579	0.442701
Rv1510	Rv1510	426.047	495.174	0.216925	0.593155		Rv1510	Rv1510	180.528	130.629	-0.466753	0.393475		Rv1510	Rv1510	130.629	235.75	0.851786	0.16027
Rv1511	gmdA	2079.86	1826.53	-0.187383	0.701299		Rv1511	gmdA	881.693	710.564	-0.311313	0.504509		Rv1511	gmdA	710.564	616.014	-0.206001	0.733338
Rv1512	epiA	1774.55	1847.06	0.0577774	0.862506		Rv1512	epiA	752.132	669.726	-0.167414	0.724924		Rv1512	epiA	669.726	651.201	-0.0404687	0.961697
Rv1513	Rv1513	862.217	1164.84	0.434015	0.226788		Rv1513	Rv1513	365.734	355.861	-0.0394793	0.923284		Rv1513	Rv1513	355.861	476.965	0.422569	0.455567
Rv1514c	Rv1514c	57.7455	231.86	2.00547	1.32795e-05		Rv1514c	Rv1514c	24.5062	15.2852	-0.681014	0.35964		Rv1514c	Rv1514c	15.2852	34.8805	1.19029	0.158372
Rv1515c	Rv1515c	151.825	531.117	1.80662	1.69852e-06		Rv1515c	Rv1515c	64.3275	236.502	1.87834	0.0180575		Rv1515c	Rv1515c	236.502	404.375	0.773846	0.495232
Rv1516c	Rv1516c	111.573	300.213	1.42799	0.000737014		Rv1516c	Rv1516c	47.2756	68.1687	0.528014	0.409306		Rv1516c	Rv1516c	68.1687	135.352	0.989531	0.134591
Rv1517	Rv1517	141.187	192.691	0.448684	0.388118		Rv1517	Rv1517	59.87	42.4677	-0.495468	0.614961		Rv1517	Rv1517	42.4677	80.27	0.918495	0.337191
Rv1518	Rv1518	198.274	253.113	0.352288	0.43706		Rv1518	Rv1518	84.1401	29.4834	-1.51289	0.0144455		Rv1518	Rv1518	29.4834	57.4218	0.961694	0.201499
Rv1519	Rv1519	28.8153	89.3572	1.63275	0.263767		Rv1519	Rv1519	12.2532	27.246	1.15289	0.448166		Rv1519	Rv1519	27.246	127.058	2.22137	0.198561
Rv1520	Rv1520	2005.18	2977.04	0.570142	0.0760201		Rv1520	Rv1520	850.245	979.603	0.204319	0.692286		Rv1520	Rv1520	979.603	1986.87	1.02023	0.0248794
Rv1521	fadD25	11757.8	6832.49	-0.783131	0.00761607		Rv1521	fadD25	4983.42	2561.5	-0.960145	0.0179775		Rv1521	fadD25	2561.5	1690.74	-0.599333	0.239487
Rv1522c	mmpL12	1302.59	2007.63	0.624112	0.0605231		Rv1522c	mmpL12	552.198	632.016	0.194775	0.740592		Rv1522c	mmpL12	632.016	875.995	0.470962	0.37318
Rv1523	Rv1523	194.999	226.464	0.215813	0.665786		Rv1523	Rv1523	82.7139	116.643	0.495897	0.446411		Rv1523	Rv1523	116.643	175.047	0.585645	0.35589
Rv1524	Rv1524	146.011	257.908	0.82078	0.0852805		Rv1524	Rv1524	61.8559	64.6756	0.0643097	0.951363		Rv1524	Rv1524	64.6756	68.0398	0.0731585	0.955009
Rv1525	wbbL2	449.611	816.144	0.860147	0.0160631		Rv1525	wbbL2	190.647	350.591	0.878887	0.050908		Rv1525	wbbL2	350.591	392.042	0.161216	0.83254
Rv1526c	Rv1526c	116.119	217.424	0.904902	0.064391		Rv1526c	Rv1526c	49.139	82.3802	0.745429	0.189111		Rv1526c	Rv1526c	82.3802	161.673	0.972711	0.146715
Rv1527c	pks5	1767.75	2278.26	0.366019	0.301789		Rv1527c	pks5	748.92	325.232	-1.20334	0.00465888		Rv1527c	pks5	325.232	327.101	0.00826653	0.980758
Rv1528c	papA4	103.99	1815.68	4.126	3.44708e-06		Rv1528c	papA4	44.0779	481.304	3.44882	2.42319e-09		Rv1528c	papA4	481.304	368.304	-0.38605	0.583219
Rv1529	fadD24	597.575	2809.24	2.23299	2.0343e-11		Rv1529	fadD24	253.194	553.969	1.12956	0.00976687		Rv1529	fadD24	553.969	487.521	-0.18434	0.812003
Rv1530	adh	313.055	680.231	1.11961	0.00149663		Rv1530	adh	132.618	525.973	1.98771	1.48109e-05		Rv1530	adh	525.973	506.35	-0.054855	0.978308
Rv1531	Rv1531	492.746	757.581	0.620556	0.0930058		Rv1531	Rv1531	208.744	888.037	2.08888	1.43903e-06		Rv1531	Rv1531	888.037	589.755	-0.590503	0.287583
Rv1532c	Rv1532c	220.937	340.464	0.62387	0.147981		Rv1532c	Rv1532c	93.58	207.476	1.14867	0.0276765		Rv1532c	Rv1532c	207.476	105.707	-0.972865	0.108335
Rv1533	Rv1533	8587.65	15527.3	0.854474	0.0979385		Rv1533	Rv1533	3640.1	9462.41	1.37823	0.00301162		Rv1533	Rv1533	9462.41	5642.18	-0.745954	0.184864
Rv1534	Rv1534	1591.11	1302.45	-0.288799	0.45186		Rv1534	Rv1534	674.831	519.371	-0.377761	0.45104		Rv1534	Rv1534	519.371	224.326	-1.21117	0.0110778
Rv1535	Rv1535	579.606	545.812	-0.08667	0.930183		Rv1535	Rv1535	245.556	16602.5	6.07921	1.35086e-43		Rv1535	Rv1535	16602.5	4000.15	-2.05327	4.028e-07
Rv1536	ileS	8629.52	4431.81	-0.961383	0.0010075		Rv1536	ileS	3656.2	48752	3.73705	3.81483e-14		Rv1536	ileS	48752	7686.64	-2.66504	2.75485e-08
Rv1537	dinX	420.819	247.627	-0.76503	0.0571949		Rv1537	dinX	178.411	168.317	-0.0840255	0.941776		Rv1537	dinX	168.317	128.592	-0.388382	0.574379
Rv1538c	ansA	588.672	575.893	-0.031662	0.99052		Rv1538c	ansA	249.436	80.4122	-1.63318	0.000487625		Rv1538c	ansA	80.4122	197.703	1.29785	0.0168062
Rv1539	lspA	2505.06	1727.9	-0.53583	0.118763		Rv1539	lspA	1061.67	362.212	-1.55143	0.000147297		Rv1539	lspA	362.212	397.231	0.133143	0.855277
Rv1540	Rv1540	2339.81	1279.6	-0.870695	0.00354788		Rv1540	Rv1540	991.305	235.491	-2.07366	6.17299e-07		Rv1540	Rv1540	235.491	269.409	0.194125	0.783546
Rv1541c	lprI	55.5758	113.704	1.03276	0.0877534		Rv1541c	lprI	23.5657	38.1418	0.694687	0.314554		Rv1541c	lprI	38.1418	83.0517	1.12264	0.147825
Rv1542c	glbN	26.6282	24.5003	-0.120153	0.934599		Rv1542c	glbN	11.2995	19.0676	0.754869	0.480777		Rv1542c	glbN	19.0676	24.564	0.365423	0.823667
Rv1543	Rv1543	2105.71	876.946	-1.26375	2.19748e-05		Rv1543	Rv1543	891.542	870.703	-0.0341224	0.986084		Rv1543	Rv1543	870.703	270.1	-1.68869	0.000210139
Rv1544	Rv1544	1589.88	1236.09	-0.363142	0.303635		Rv1544	Rv1544	673.043	543.106	-0.309464	0.576807		Rv1544	Rv1544	543.106	373.967	-0.538324	0.308106
Rv1545	Rv1545	947.21	1020.07	0.106916	0.935008		Rv1545	Rv1545	401.052	192.212	-1.06109	0.0219042		Rv1545	Rv1545	192.212	270.215	0.491405	0.402642
Rv1546	Rv1546	990.686	974.135	-0.024306	0.936596		Rv1546	Rv1546	419.232	169.227	-1.30879	0.0229147		Rv1546	Rv1546	169.227	138.794	-0.286011	0.749816
Rv1547	dnaE1	6304.89	10195.6	0.693401	0.0327084		Rv1547	dnaE1	2671.91	2305.5	-0.212792	0.667428		Rv1547	dnaE1	2305.5	3342.61	0.5359	0.287583
Rv1548c	PPE21	715.344	644.637	-0.150149	0.747589		Rv1548c	PPE21	302.708	724.856	1.25977	0.0118512		Rv1548c	PPE21	724.856	540.518	-0.423352	0.562686
Rv1549	fadD11.1	159.239	236.534	0.570855	0.757083		Rv1549	fadD11.1	67.3106	217.521	1.69225	0.0858491		Rv1549	fadD11.1	217.521	115.795	-0.909583	0.476349
Rv1550	fadD11	283.929	336.525	0.245185	0.687375		Rv1550	fadD11	120.304	183.109	0.606018	0.270439		Rv1550	fadD11	183.109	101.241	-0.854912	0.184578
Rv1551	plsB1	180.275	260.627	0.531786	0.265135		Rv1551	plsB1	76.3925	32.913	-1.21477	0.0459117		Rv1551	plsB1	32.913	54.9726	0.740054	0.396375
Rv1552	frdA	728.082	1277.19	0.810803	0.0138532		Rv1552	frdA	308.488	3098.34	3.32821	1.30856e-09		Rv1552	frdA	3098.34	2713.85	-0.191155	0.840704
Rv1553	frdB	244.998	470.986	0.942915	0.0144867		Rv1553	frdB	103.9	906.97	3.12586	7.81653e-06		Rv1553	frdB	906.97	1718.61	0.922118	0.248773
Rv1554	frdC	175.19	390.426	1.15613	0.0395421		Rv1554	frdC	74.2096	664.967	3.16361	1.32557e-05		Rv1554	frdC	664.967	1032.18	0.634343	0.511781
Rv1555	frdD	177.759	460.658	1.37377	0.000212586		Rv1555	frdD	75.3646	454.622	2.59271	6.37359e-09		Rv1555	frdD	454.622	1109.61	1.28732	0.00503024
Rv1556	Rv1556	117.028	282.265	1.27019	0.00243264		Rv1556	Rv1556	49.5634	125.823	1.34405	0.0362649		Rv1556	Rv1556	125.823	277.577	1.1415	0.108024
Rv1557	mmpL6	202.171	305.16	0.59399	0.200008		Rv1557	mmpL6	85.6885	164.732	0.942947	0.0453562		Rv1557	mmpL6	164.732	398.916	1.27596	0.0145671
Rv1558	Rv1558	1454.03	970.824	-0.582774	0.107202		Rv1558	Rv1558	615.627	855.703	0.475053	0.444843		Rv1558	Rv1558	855.703	703.891	-0.281758	0.753072
Rv1559	ilvA	2172.22	2256.98	0.0552256	0.852078		Rv1559	ilvA	920.999	397.983	-1.21049	0.00337024		Rv1559	ilvA	397.983	658.663	0.726835	0.140532
Rv1560	vapB11	163.684	269.714	0.720518	0.0949473		Rv1560	vapB11	69.3583	75.4727	0.121887	0.898387		Rv1560	vapB11	75.4727	88.4024	0.22813	0.789142
Rv1561	vapC11	230.454	229.495	-0.00602028	0.985376		Rv1561	vapC11	97.7142	67.8093	-0.527085	0.366391		Rv1561	vapC11	67.8093	78.8139	0.216967	0.7915
Rv1562c	treZ	475.925	262.728	-0.857162	0.027779		Rv1562c	treZ	201.71	35.0366	-2.52535	7.22465e-07		Rv1562c	treZ	35.0366	105.479	1.59002	0.0100918
Rv1563c	treY	791.302	519.522	-0.607045	0.0998432		Rv1563c	treY	335.47	59.8062	-2.48782	5.9089e-08		Rv1563c	treY	59.8062	156.286	1.38582	0.0137453
Rv1564c	treX	4854.75	2353.03	-1.04487	0.000319004		Rv1564c	treX	2057.04	734.79	-1.48516	0.000259654		Rv1564c	treX	734.79	623.024	-0.238046	0.706489
Rv1565c	Rv1565c	2014.77	1395.56	-0.529766	0.129092		Rv1565c	Rv1565c	853.476	257.67	-1.72782	3.35876e-05		Rv1565c	Rv1565c	257.67	493.969	0.938893	0.0590878
Rv1566c	Rv1566c	769.364	879.665	0.193288	0.669971		Rv1566c	Rv1566c	326.056	835.157	1.35693	0.00251047		Rv1566c	Rv1566c	835.157	856.475	0.0363643	0.951472
Rv1567c	Rv1567c	231.404	317.374	0.455767	0.621402		Rv1567c	Rv1567c	97.8229	117.726	0.267188	0.544933		Rv1567c	Rv1567c	117.726	120.875	0.0380889	1
Rv1568	bioA	277.52	377.7	0.444649	0.297615		Rv1568	bioA	117.645	67.1453	-0.809075	0.124863		Rv1568	bioA	67.1453	185.286	1.46439	0.00888986
Rv1569	bioF1	453.851	741.238	0.707718	0.0406077		Rv1569	bioF1	192.454	57.2379	-1.74947	0.00116492		Rv1569	bioF1	57.2379	151.092	1.40038	0.0292094
Rv1570	bioD	401.88	506.955	0.335092	0.422622		Rv1570	bioD	170.476	30.3797	-2.48839	1.22395e-06		Rv1570	bioD	30.3797	69.2618	1.18895	0.0762559
Rv1571	Rv1571	205.318	228.164	0.152209	0.730804		Rv1571	Rv1571	87.0183	10.9308	-2.99291	1.73195e-05		Rv1571	Rv1571	10.9308	12.4536	0.188156	0.982705
Rv1572c	Rv1572c	7.09804	7.24978	0.030516	1		Rv1572c	Rv1572c	3.0053	49.1845	4.03262	1.38315e-07		Rv1572c	Rv1572c	49.1845	16.5043	-1.57536	0.0998316
Rv1573	Rv1573	166.3	69.018	-1.26874	0.0109254		Rv1573	Rv1573	70.5483	9.16674	-2.94413	0.000550599		Rv1573	Rv1573	9.16674	5.38704	-0.766917	0.750338
Rv1574	Rv1574	150.025	101.37	-0.56557	0.305883		Rv1574	Rv1574	63.4918	150.709	1.24712	0.00919911		Rv1574	Rv1574	150.709	63.9164	-1.23751	0.0374459
Rv1575	Rv1575	130.166	78.5539	-0.728594	0.239335		Rv1575	Rv1575	55.1235	109.668	0.992403	0.469468		Rv1575	Rv1575	109.668	41.0319	-1.41832	0.426784
Rv1576c	Rv1576c	3324.1	1515.94	-1.13275	0.000111854		Rv1576c	Rv1576c	1408.58	4482.05	1.66991	0.141392		Rv1576c	Rv1576c	4482.05	1395.66	-1.68321	0.18943
Rv1577c	Rv1577c	1482.89	1481.22	-0.00163042	0.942327		Rv1577c	Rv1577c	628.959	5043.05	3.00326	3.78038e-07		Rv1577c	Rv1577c	5043.05	2919.06	-0.788793	0.258832
Rv1578c	Rv1578c	108.994	108.171	-0.0109326	1		Rv1578c	Rv1578c	46.1995	188.796	2.03088	5.97896e-05		Rv1578c	Rv1578c	188.796	103.955	-0.860866	0.183538
Rv1579c	Rv1579c	357.432	92.6364	-1.94802	0.0747752		Rv1579c	Rv1579c	151.043	63.1286	-1.25859	0.0965324		Rv1579c	Rv1579c	63.1286	16.2755	-1.95559	0.0320504
Rv1580c	Rv1580c	347.315	74.1345	-2.22803	0.0270729		Rv1580c	Rv1580c	146.804	41.3304	-1.82862	0.0110051		Rv1580c	Rv1580c	41.3304	11.1172	-1.8944	0.047235
Rv1581c	Rv1581c	125.031	26.6335	-2.23097	0.322639		Rv1581c	Rv1581c	52.7301	31.0351	-0.764728	0.497049		Rv1581c	Rv1581c	31.0351	12.4536	-1.31734	0.277328
Rv1582c	Rv1582c	340.758	202.724	-0.749233	0.0721594		Rv1582c	Rv1582c	144.294	153.604	0.0902042	0.842259		Rv1582c	Rv1582c	153.604	57.5362	-1.41667	0.00895914
Rv1583c	Rv1583c	125.295	157.71	0.331938	0.529644		Rv1583c	Rv1583c	53.1025	134.587	1.34168	0.00586747		Rv1583c	Rv1583c	134.587	103.57	-0.377923	0.605674
Rv1584c	Rv1584c	141.936	270.818	0.932081	0.525729		Rv1584c	Rv1584c	60.0008	677.232	3.4966	0.0134045		Rv1584c	Rv1584c	677.232	715.222	0.0787418	0.975701
Rv1585c	Rv1585c	125.07	200.559	0.681291	0.164644		Rv1585c	Rv1585c	53.0194	104.969	0.985376	0.0470041		Rv1585c	Rv1585c	104.969	38.2032	-1.4582	0.0133887
Rv1586c	Rv1586c	2102.17	2476.93	0.236674	0.763585		Rv1586c	Rv1586c	889.651	3246.46	1.86755	3.13399e-06		Rv1586c	Rv1586c	3246.46	891.33	-1.86484	7.36565e-06
Rv1587c	Rv1587c	726.018	935.056	0.365046	0.689905		Rv1587c	Rv1587c	306.933	1580.92	2.36477	0.000446727		Rv1587c	Rv1587c	1580.92	544.901	-1.5367	0.0401657
Rv1588c	Rv1588c	558.622	377.082	-0.566994	0.149366		Rv1588c	Rv1588c	236.513	955.662	2.01458	2.72301e-06		Rv1588c	Rv1588c	955.662	482.893	-0.984796	0.0414991
Rv1589	bioB	3894.65	2119.56	-0.877725	0.00349481		Rv1589	bioB	1649.4	401.163	-2.03968	3.01451e-07		Rv1589	bioB	401.163	362.777	-0.145105	0.835295
Rv1590	Rv1590	292.785	237.378	-0.302656	0.581259		Rv1590	Rv1590	124.027	15.1932	-3.02916	9.29782e-08		Rv1590	Rv1590	15.1932	40.0751	1.39928	0.0705251
Rv1591	Rv1591	815.146	1042.93	0.355519	0.311774		Rv1591	Rv1591	345.453	66.3828	-2.37961	9.36129e-08		Rv1591	Rv1591	66.3828	82.4798	0.313232	0.693144
Rv1592c	Rv1592c	2494.42	1005.41	-1.31092	1.0985e-05		Rv1592c	Rv1592c	1056.69	243.591	-2.11702	5.21611e-07		Rv1592c	Rv1592c	243.591	68.8042	-1.82389	0.000269551
Rv1593c	Rv1593c	5884.51	8421.23	0.517107	0.537729		Rv1593c	Rv1593c	2490.18	537.599	-2.21165	0.00481425		Rv1593c	Rv1593c	537.599	366.521	-0.552637	0.600601
Rv1594	nadA	10777.5	10905.2	0.0170007	0.933368		Rv1594	nadA	4572.89	311.779	-3.87451	7.20813e-13		Rv1594	nadA	311.779	561.837	0.849629	0.21586
Rv1595	nadB	14063.7	15569.9	0.146785	0.770418		Rv1595	nadB	5967.04	347.433	-4.10221	1.81238e-07		Rv1595	nadB	347.433	762.706	1.13439	0.239038
Rv1596	nadC	15369	14189.8	-0.115165	0.79717		Rv1596	nadC	6511.13	343.484	-4.24459	1.45681e-26		Rv1596	nadC	343.484	869.542	1.34001	0.00221705
Rv1597	Rv1597	1351.76	1385.89	0.0359707	0.898926		Rv1597	Rv1597	572.758	104.871	-2.44931	8.67207e-09		Rv1597	Rv1597	104.871	211.722	1.01356	0.0545439
Rv1598c	Rv1598c	2878.49	1796.88	-0.679821	0.0281248		Rv1598c	Rv1598c	1218.96	2141.69	0.813102	0.0538081		Rv1598c	Rv1598c	2141.69	1026.31	-1.06129	0.0202054
Rv1599	hisD	2007.44	1674.02	-0.262039	0.62044		Rv1599	hisD	851.598	845.969	-0.00956674	0.936381		Rv1599	hisD	845.969	664.96	-0.347338	0.575978
Rv1600	hisC1	1272.84	1150.34	-0.145983	0.841305		Rv1600	hisC1	539.933	700.17	0.374925	0.4627		Rv1600	hisC1	700.17	502.221	-0.479382	0.405369
Rv1601	hisB	2497.29	1337.54	-0.900787	0.00236406		Rv1601	hisB	1058.25	1160.68	0.133293	0.780694		Rv1601	hisB	1160.68	511.575	-1.18195	0.00916989
Rv1602	hisH	3465.72	1966.85	-0.817271	0.0332066		Rv1602	hisH	1470.34	1078.31	-0.447382	0.31516		Rv1602	hisH	1078.31	792.21	-0.444815	0.451388
Rv1603	hisA	2252	1167.81	-0.947399	0.0218259		Rv1603	hisA	955.428	339.794	-1.49149	0.000340544		Rv1603	hisA	339.794	277.926	-0.289959	0.658121
Rv1604	impA	1777.05	614.276	-1.53252	4.30185e-07		Rv1604	impA	753.234	92.6908	-3.0226	3.50863e-12		Rv1604	impA	92.6908	141.732	0.612666	0.322303
Rv1605	hisF	1553.97	699.462	-1.15164	0.000218945		Rv1605	hisF	658.477	91.124	-2.85323	7.02418e-11		Rv1605	hisF	91.124	150.4	0.722901	0.254404
Rv1606	hisI	571.839	408.817	-0.484156	0.227647		Rv1606	hisI	242.393	128.589	-0.914587	0.0635168		Rv1606	hisI	128.589	220.473	0.77784	0.174124
Rv1607	chaA	808.397	434.183	-0.896761	0.00909204		Rv1607	chaA	342.71	95.945	-1.83671	5.77967e-05		Rv1607	chaA	95.945	58.8726	-0.704612	0.330462
Rv1608c	bcpB	1176.95	848.565	-0.471955	0.182441		Rv1608c	bcpB	498.228	768.904	0.625998	0.170736		Rv1608c	bcpB	768.904	302.766	-1.3446	0.00432766
Rv1609	trpE	2496.9	1491.44	-0.743433	0.0171783		Rv1609	trpE	1057.69	787.673	-0.42525	0.346198		Rv1609	trpE	787.673	496.262	-0.666496	0.199283
Rv1610	Rv1610	1279.73	1227.62	-0.0599833	0.847973		Rv1610	Rv1610	542.092	207.221	-1.38736	0.00145235		Rv1610	Rv1610	207.221	354.686	0.775369	0.131731
Rv1611	trpC	5446.41	3650.86	-0.577067	0.355826		Rv1611	trpC	2311.76	307.308	-2.91123	9.53779e-06		Rv1611	trpC	307.308	643.713	1.06673	0.184051
Rv1612	trpB	9156.04	4301.35	-1.08993	0.000122871		Rv1612	trpB	3879.8	111.921	-5.11544	3.71365e-34		Rv1612	trpB	111.921	388.948	1.7971	7.28737e-05
Rv1613	trpA	3552.14	2087.65	-0.766805	0.0232051		Rv1613	trpA	1506.99	20.7046	-6.18558	5.60705e-26		Rv1613	trpA	20.7046	91.3092	2.14081	0.000915073
Rv1614	lgt	3973.89	3854.37	-0.0440567	0.936596		Rv1614	lgt	1685.67	299.928	-2.49064	3.90761e-10		Rv1614	lgt	299.928	529.12	0.81898	0.0897602
Rv1615	Rv1615	11296.5	4949.19	-1.19061	3.93953e-05		Rv1615	Rv1615	4788.51	5583.95	0.22171	0.647058		Rv1615	Rv1615	5583.95	3298.38	-0.759526	0.0985778
Rv1616	Rv1616	298.773	201.626	-0.567373	0.223441		Rv1616	Rv1616	126.63	113.389	-0.159338	0.793447		Rv1616	Rv1616	113.389	132.029	0.219576	0.7915
Rv1617	pykA	749.195	1179.13	0.654314	0.05745		Rv1617	pykA	317.28	605.263	0.931805	0.0453285		Rv1617	pykA	605.263	620.876	0.036742	0.960406
Rv1618	tesB1	524.748	1246.9	1.24865	0.000143192		Rv1618	tesB1	222.27	389.535	0.80944	0.0860177		Rv1618	tesB1	389.535	351.363	-0.148789	0.883985
Rv1619	Rv1619	363.23	646.163	0.831014	0.0211628		Rv1619	Rv1619	154.023	1155.64	2.90747	1.74296e-11		Rv1619	Rv1619	1155.64	1257.14	0.121453	0.859677
Rv1620c	cydC	739.602	1331.25	0.847956	0.00933252		Rv1620c	cydC	313.523	62.3111	-2.33101	2.35374e-07		Rv1620c	cydC	62.3111	214.665	1.78453	0.000526536
Rv1621c	cydD	602.693	710.449	0.237309	0.54631		Rv1621c	cydD	255.662	84.4117	-1.59872	0.0011808		Rv1621c	cydD	84.4117	164.96	0.966597	0.11673
Rv1622c	cydB	616.47	1261.42	1.03294	0.00193943		Rv1622c	cydB	261.357	342.608	0.390536	0.458748		Rv1622c	cydB	342.608	317.32	-0.110619	0.920479
Rv1623c	cydA	746.808	1197.62	0.68136	0.0446629		Rv1623c	cydA	316.436	323.891	0.0335922	0.941942		Rv1623c	cydA	323.891	409.653	0.338896	0.581509
Rv1624c	Rv1624c	289.113	444.785	0.621476	0.122509		Rv1624c	Rv1624c	122.562	157.897	0.365475	0.554126		Rv1624c	Rv1624c	157.897	213.094	0.432512	0.514648
Rv1625c	cya	5048.33	3168.56	-0.671978	0.0306144		Rv1625c	cya	2140.07	2821.85	0.398984	0.397409		Rv1625c	cya	2821.85	2998.13	0.0874193	0.901126
Rv1626	Rv1626	5805.65	4420.13	-0.393369	0.245937		Rv1626	Rv1626	2459.13	857.534	-1.51989	0.000129698		Rv1626	Rv1626	857.534	818.47	-0.0672649	0.952037
Rv1627c	Rv1627c	2887.01	3573.29	0.307675	0.37231		Rv1627c	Rv1627c	1222.77	1028.24	-0.249974	0.602166		Rv1627c	Rv1627c	1028.24	1446.77	0.492653	0.358219
Rv1628c	Rv1628c	1322.53	1154.51	-0.196019	0.631331		Rv1628c	Rv1628c	560.628	690.705	0.301026	0.556153		Rv1628c	Rv1628c	690.705	474.828	-0.540664	0.324173
Rv1629	polA	2326.14	2315.56	-0.00657468	0.94656		Rv1629	polA	984.824	379.005	-1.37765	0.000942136		Rv1629	polA	379.005	491.982	0.376389	0.50667
Rv1630	rpsA	27885	13612.2	-1.03458	0.000248528		Rv1630	rpsA	11809.1	3150.5	-1.90625	1.09682e-06		Rv1630	rpsA	3150.5	3286.05	0.0607733	0.94788
Rv1631	coaE	4631.53	3707.7	-0.320966	0.362162		Rv1631	coaE	1962.43	123.925	-3.9851	1.55331e-22		Rv1631	coaE	123.925	433.749	1.80739	8.13504e-05
Rv1632c	Rv1632c	1136.07	1522.25	0.422147	0.275915		Rv1632c	Rv1632c	480.966	476.15	-0.0145207	0.95279		Rv1632c	Rv1632c	476.15	558.546	0.230261	0.693688
Rv1633	uvrB	8865.55	4789.18	-0.888432	0.00239734		Rv1633	uvrB	3757.77	3546.58	-0.0834493	0.839388		Rv1633	uvrB	3546.58	2794.52	-0.343829	0.541233
Rv1634	Rv1634	1859.96	1885.46	0.0196471	0.917613		Rv1634	Rv1634	788.375	657.568	-0.261742	0.562854		Rv1634	Rv1634	657.568	1549.12	1.23624	0.00619705
Rv1635c	Rv1635c	559.951	536.788	-0.0609476	0.920033		Rv1635c	Rv1635c	237.341	122.181	-0.957941	0.0464024		Rv1635c	Rv1635c	122.181	234.107	0.938149	0.0951091
Rv1636	TB15.3	8045.03	7327.41	-0.134795	0.848731		Rv1636	TB15.3	3403.41	4846.39	0.50993	0.238284		Rv1636	TB15.3	4846.39	7321.94	0.595313	0.211348
Rv1637c	Rv1637c	376.886	319.533	-0.238162	0.67574		Rv1637c	Rv1637c	159.627	551.97	1.78989	9.42597e-05		Rv1637c	Rv1637c	551.97	476.31	-0.212689	0.749835
Rv1638	uvrA	10789.1	7237.14	-0.576081	0.0515318		Rv1638	uvrA	4570.1	8012.3	0.809992	0.0556799		Rv1638	uvrA	8012.3	5116.22	-0.647138	0.176322
Rv1638A	Rv1638A	1560.04	1138.97	-0.453847	0.401987		Rv1638A	Rv1638A	660.186	1336.08	1.01707	0.0187886		Rv1638A	Rv1638A	1336.08	1407.97	0.0756023	0.884723
Rv1639c	Rv1639c	3325	2351.5	-0.499774	0.133834		Rv1639c	Rv1639c	1407.87	2258.76	0.682017	0.112382		Rv1639c	Rv1639c	2258.76	3902.48	0.788858	0.0892071
Rv1640c	lysX	418.213	949.75	1.18331	0.000601043		Rv1640c	lysX	177.142	1172.96	2.72717	1.20284e-10		Rv1640c	lysX	1172.96	1316.2	0.166222	0.814774
Rv1641	infC	19547	6738.01	-1.53655	3.39616e-08		Rv1641	infC	8288.17	7922.36	-0.0651227	0.930522		Rv1641	infC	7922.36	2788.97	-1.5062	0.0374459
Rv1642	rpmI	21093.7	7837.04	-1.42843	1.81979e-07		Rv1642	rpmI	8935.44	4470.22	-0.999192	0.0186244		Rv1642	rpmI	4470.22	1112.84	-2.0061	3.51458e-06
Rv1643	rplT	2538.33	1572.68	-0.690657	0.0302149		Rv1643	rplT	1075.9	729.77	-0.560026	0.288422		Rv1643	rplT	729.77	201.405	-1.85734	0.00032455
Rv1644	tsnR	3623.79	3184.57	-0.186401	0.649189		Rv1644	tsnR	1535.82	374.541	-2.03581	2.79567e-07		Rv1644	tsnR	374.541	418.971	0.161728	0.798993
Rv1645c	Rv1645c	942.41	928.402	-0.0216057	0.969756		Rv1645c	Rv1645c	399.518	1084.92	1.44126	0.000712		Rv1645c	Rv1645c	1084.92	1314.65	0.277087	0.632647
Rv1646	PE17	1645.24	2774.36	0.753863	0.0186979		Rv1646	PE17	696.959	4954.07	2.82947	5.42566e-12		Rv1646	PE17	4954.07	8802.1	0.829234	0.0773977
Rv1647	Rv1647	266.274	275.232	0.0477329	0.886548		Rv1647	Rv1647	112.903	336.349	1.57488	0.000679536		Rv1647	Rv1647	336.349	532.437	0.662652	0.20947
Rv1648	Rv1648	197.074	261.709	0.409227	0.418032		Rv1648	Rv1648	83.4968	95.9298	0.200258	0.739597		Rv1648	Rv1648	95.9298	189.066	0.978839	0.0978382
Rv1649	pheS	297.064	500.043	0.751276	0.10285		Rv1649	pheS	126.123	38.4595	-1.71342	0.000780443		Rv1649	pheS	38.4595	100.133	1.38051	0.0198977
Rv1650	pheT	593.74	1511.05	1.34765	0.0138532		Rv1650	pheT	252.04	54.733	-2.20317	0.000692139		Rv1650	pheT	54.733	125.878	1.20154	0.138976
Rv1651c	PE_PGRS30	875.495	1283.23	0.551614	0.195495		Rv1651c	PE_PGRS30	371.053	1161.02	1.64569	0.000128238		Rv1651c	PE_PGRS30	1161.02	901.615	-0.364806	0.559118
Rv1652	argC	380.928	765.021	1.00598	0.014757		Rv1652	argC	161.284	461.228	1.51587	0.0428878		Rv1652	argC	461.228	760.262	0.721016	0.503171
Rv1653	argJ	371.154	701.948	0.919346	0.00941417		Rv1653	argJ	157.304	110.433	-0.51039	0.310403		Rv1653	argJ	110.433	69.7194	-0.663534	0.317437
Rv1654	argB	260.94	648.876	1.31422	0.0982326		Rv1654	argB	110.619	88.0472	-0.32925	0.698094		Rv1654	argB	88.0472	74.2276	-0.246321	0.820948
Rv1655	argD	151.327	369.384	1.28745	0.00118741		Rv1655	argD	64.1263	37.6619	-0.767812	0.2356		Rv1655	argD	37.6619	37.4388	-0.00857094	1
Rv1656	argF	122.861	466.64	1.92528	2.90579e-07		Rv1656	argF	52.1359	27.5989	-0.917668	0.480598		Rv1656	argF	27.5989	65.5959	1.249	0.368813
Rv1657	argR	267.964	825.183	1.62267	0.0112309		Rv1657	argR	113.655	42.3406	-1.42455	0.0592085		Rv1657	argR	42.3406	98.5992	1.21953	0.189694
Rv1658	argG	870.472	2280.23	1.38931	8.11323e-06		Rv1658	argG	368.83	163.513	-1.17355	0.00718228		Rv1658	argG	163.513	212.6	0.378736	0.532926
Rv1659	argH	171.234	451.988	1.40031	0.000212962		Rv1659	argH	72.6174	21.5373	-1.75348	0.0114896		Rv1659	argH	21.5373	36.4456	0.758906	0.456498
Rv1660	pks10	173.561	317.215	0.870021	0.0358175		Rv1660	pks10	73.6762	307.711	2.06231	6.70898e-06		Rv1660	pks10	307.711	625.036	1.02236	0.044036
Rv1661	pks7	2598.83	1633.63	-0.669781	0.118804		Rv1661	pks7	1100.31	394.216	-1.48085	0.000371554		Rv1661	pks7	394.216	866.35	1.13596	0.0139756
Rv1662	pks8	1621.93	948.552	-0.773917	0.0584228		Rv1662	pks8	686.692	168.685	-2.02533	1.2022e-06		Rv1662	pks8	168.685	343.189	1.02467	0.0342095
Rv1663	pks17	1009.46	760.179	-0.409169	0.269345		Rv1663	pks17	427.562	237.119	-0.850522	0.0730838		Rv1663	pks17	237.119	371.632	0.648262	0.271676
Rv1664	pks9	4410.09	1809.63	-1.28511	1.14703e-05		Rv1664	pks9	1869.08	709.762	-1.39692	0.000612658		Rv1664	pks9	709.762	639.257	-0.150938	0.83254
Rv1665	pks11	3228.87	1531.51	-1.07607	0.000320533		Rv1665	pks11	1369.63	789.852	-0.794129	0.0624918		Rv1665	pks11	789.852	1162.77	0.557914	0.254404
Rv1666c	cyp139	194.813	331.995	0.769071	0.0800682		Rv1666c	cyp139	82.5738	32.0167	-1.36686	0.0111899		Rv1666c	cyp139	32.0167	122.362	1.93426	0.00133358
Rv1667c	Rv1667c	169.255	260.41	0.621589	0.183825		Rv1667c	Rv1667c	71.7337	38.2054	-0.908876	0.12124		Rv1667c	Rv1667c	38.2054	108.765	1.50937	0.016836
Rv1668c	Rv1668c	252.782	332.565	0.395738	0.37231		Rv1668c	Rv1668c	107.075	39.3274	-1.44502	0.0103839		Rv1668c	Rv1668c	39.3274	34.5737	-0.185859	0.884723
Rv1669	Rv1669	58.9249	128.236	1.12185	0.125477		Rv1669	Rv1669	24.9611	261.85	3.39099	0.0178773		Rv1669	Rv1669	261.85	167.741	-0.642502	0.729863
Rv1670	Rv1670	109.017	239.559	1.13583	0.0138532		Rv1670	Rv1670	46.217	752.247	4.02471	1.56742e-18		Rv1670	Rv1670	752.247	364.337	-1.04593	0.0322376
Rv1671	Rv1671	154.277	221.971	0.524848	0.54631		Rv1671	Rv1671	65.3073	647.573	3.30973	2.24476e-13		Rv1671	Rv1671	647.573	617.168	-0.0693797	0.936292
Rv1672c	Rv1672c	262.101	255.912	-0.0344786	0.987968		Rv1672c	Rv1672c	110.973	385.821	1.79772	0.000156632		Rv1672c	Rv1672c	385.821	163.966	-1.23453	0.0185803
Rv1673c	Rv1673c	114.738	586.639	2.35413	1.39018e-10		Rv1673c	Rv1673c	48.6186	72.0213	0.566915	0.334396		Rv1673c	Rv1673c	72.0213	47.5629	-0.598587	0.443562
Rv1674c	Rv1674c	139.023	442.732	1.67111	1.95808e-05		Rv1674c	Rv1674c	58.9338	86.4519	0.552802	0.31516		Rv1674c	Rv1674c	86.4519	28.7291	-1.58938	0.0163823
Rv1675c	cmr	50.6067	65.3693	0.369282	0.665367		Rv1675c	cmr	21.4703	44.9659	1.06649	0.111904		Rv1675c	cmr	44.9659	71.2898	0.664864	0.392062
Rv1676	Rv1676	2304.73	1997.85	-0.206147	0.578874		Rv1676	Rv1676	975.984	559.367	-0.803063	0.0701755		Rv1676	Rv1676	559.367	662.371	0.243845	0.685602
Rv1677	dsbF	952.626	941.106	-0.0175529	0.990822		Rv1677	dsbF	403.831	152.872	-1.40143	0.0014497		Rv1677	dsbF	152.872	250.154	0.710493	0.197732
Rv1678	Rv1678	4138.39	3307.85	-0.323176	0.31555		Rv1678	Rv1678	1753.74	846.056	-1.05161	0.0121987		Rv1678	Rv1678	846.056	672.401	-0.331431	0.534609
Rv1679	fadE16	836.85	732.125	-0.192879	0.631003		Rv1679	fadE16	354.604	208.718	-0.764654	0.108718		Rv1679	fadE16	208.718	186.851	-0.159669	0.837664
Rv1680	Rv1680	1366.16	1422.59	0.0583885	0.910916		Rv1680	Rv1680	578.926	393.234	-0.557991	0.210192		Rv1680	Rv1680	393.234	646.656	0.717611	0.16142
Rv1681	moeX	225.079	272.544	0.276056	0.588975		Rv1681	moeX	95.3999	76.8906	-0.311181	0.610957		Rv1681	moeX	76.8906	163.857	1.09156	0.0569087
Rv1682	Rv1682	4021.66	5431.95	0.433681	0.197997		Rv1682	Rv1682	1704.31	2061.8	0.274715	0.538794		Rv1682	Rv1682	2061.8	1394.2	-0.564465	0.266614
Rv1683	Rv1683	3680.45	2844.1	-0.37191	0.268068		Rv1683	Rv1683	1560.11	1207.93	-0.36911	0.407977		Rv1683	Rv1683	1207.93	1498.18	0.310671	0.560466
Rv1684	Rv1684	177.215	255.558	0.528147	0.296877		Rv1684	Rv1684	75.1284	84.4992	0.169579	0.869734		Rv1684	Rv1684	84.4992	201.332	1.25257	0.0228791
Rv1685c	Rv1685c	69.0317	141.341	1.03385	0.0488867		Rv1685c	Rv1685c	29.2788	37.4296	0.35432	0.677524		Rv1685c	Rv1685c	37.4296	77.9715	1.05877	0.16057
Rv1686c	Rv1686c	56.2754	222.525	1.98339	2.72452e-05		Rv1686c	Rv1686c	23.8324	44.1265	0.88872	0.224812		Rv1686c	Rv1686c	44.1265	101.693	1.2045	0.110234
Rv1687c	Rv1687c	53.4876	111.202	1.0559	0.233316		Rv1687c	Rv1687c	22.6864	93.2343	2.03903	0.00118462		Rv1687c	Rv1687c	93.2343	64.9043	-0.522547	0.518796
Rv1688	mpg	18.9921	36.1695	0.929377	0.438273		Rv1688	mpg	8.0623	14.1347	0.809978	0.418258		Rv1688	mpg	14.1347	37.6312	1.41269	0.171589
Rv1689	tyrS	674.743	754.993	0.162125	0.787957		Rv1689	tyrS	286.52	134.63	-1.08963	0.0740811		Rv1689	tyrS	134.63	189.789	0.495391	0.564837
Rv1690	lprJ	442.441	1852.55	2.06595	3.82663e-05		Rv1690	lprJ	187.501	6381.05	5.08882	3.4343e-32		Rv1690	lprJ	6381.05	1775.18	-1.84583	8.5917e-06
Rv1691	Rv1691	2691.38	3837.54	0.511837	0.25851		Rv1691	Rv1691	1139.67	2948.82	1.37153	0.000864333		Rv1691	Rv1691	2948.82	4064.96	0.463101	0.351632
Rv1692	Rv1692	383.076	569.124	0.571113	0.139141		Rv1692	Rv1692	162.295	138.884	-0.224741	0.724924		Rv1692	Rv1692	138.884	175.156	0.334763	0.672733
Rv1693	Rv1693	346.321	291.791	-0.247175	0.693689		Rv1693	Rv1693	146.49	142.217	-0.0426987	0.943531		Rv1693	Rv1693	142.217	107.195	-0.407868	0.801963
Rv1694	tlyA	1778.81	911.056	-0.965302	0.00223584		Rv1694	tlyA	753.351	161.129	-2.22511	1.09063e-07		Rv1694	tlyA	161.129	203.35	0.335748	0.616041
Rv1695	ppnK	1253.09	732.59	-0.774414	0.0163954		Rv1695	ppnK	530.609	97.1789	-2.44893	3.00849e-08		Rv1695	ppnK	97.1789	118.01	0.280198	0.687619
Rv1696	recN	1499.48	888.832	-0.754484	0.0194781		Rv1696	recN	635.559	83.1646	-2.93398	1.37123e-11		Rv1696	recN	83.1646	108.037	0.377482	0.583386
Rv1697	Rv1697	4896.17	3597.6	-0.44462	0.183948		Rv1697	Rv1697	2075.92	6000.08	1.53123	0.000281249		Rv1697	Rv1697	6000.08	2359.18	-1.3467	0.00166929
Rv1698	mctB	4790.21	4985.58	0.0576738	0.88476		Rv1698	mctB	2030.88	6013.1	1.566	0.000674801		Rv1698	mctB	6013.1	4030.81	-0.577037	0.288141
Rv1699	pyrG	5196.84	4458.93	-0.220937	0.597544		Rv1699	pyrG	2203.63	1516.25	-0.539373	0.208242		Rv1699	pyrG	1516.25	1834.02	0.274498	0.617105
Rv1700	Rv1700	2981.28	2341.12	-0.348729	0.289069		Rv1700	Rv1700	1263.77	415.525	-1.60473	7.20713e-05		Rv1700	Rv1700	415.525	571.446	0.459682	0.388684
Rv1701	Rv1701	1668.18	2124.99	0.349185	0.355796		Rv1701	Rv1701	706.956	255.214	-1.46991	0.000515449		Rv1701	Rv1701	255.214	511.003	1.00163	0.0433764
Rv1702c	Rv1702c	2021.33	1256.94	-0.685392	0.732141		Rv1702c	Rv1702c	852.606	436.691	-0.965266	0.589672		Rv1702c	Rv1702c	436.691	396.379	-0.139734	0.978324
Rv1703c	Rv1703c	1244.75	1359.74	0.127468	0.770418		Rv1703c	Rv1703c	527.363	569.298	0.110387	0.833964		Rv1703c	Rv1703c	569.298	770.299	0.436234	0.417644
Rv1704c	cycA	998.004	1627.39	0.705446	0.0824366		Rv1704c	cycA	422.751	309.338	-0.450623	0.394447		Rv1704c	cycA	309.338	374.513	0.275833	0.644916
Rv1705c	PPE22	79.8322	72.1702	-0.145568	0.912762		Rv1705c	PPE22	33.859	90.9552	1.42562	0.0146621		Rv1705c	PPE22	90.9552	52.1855	-0.801506	0.287583
Rv1706A	Rv1706A	6.86099	4.46706	-0.61909	0.949796		Rv1706A	Rv1706A	2.91346	6.02643	1.04857	0.245247		Rv1706A	Rv1706A	6.02643	16.4263	1.44663	0.193507
Rv1706c	PPE23	160.774	135.591	-0.245774	0.762413		Rv1706c	PPE23	68.1203	223.171	1.71199	0.000541958		Rv1706c	PPE23	223.171	212.252	-0.0723693	0.924631
Rv1707	Rv1707	8953.63	7252.87	-0.303921	0.863926		Rv1707	Rv1707	3802.17	2706.76	-0.490255	0.261056		Rv1707	Rv1707	2706.76	9507.09	1.81243	0.000207401
Rv1708	Rv1708	1436.81	1021.04	-0.492837	0.152516		Rv1708	Rv1708	608.817	257.372	-1.24215	0.0326355		Rv1708	Rv1708	257.372	355.825	0.467309	0.549216
Rv1709	scpA	1123.18	1029.99	-0.124955	0.773815		Rv1709	scpA	476.02	150.851	-1.65789	9.83478e-05		Rv1709	scpA	150.851	251.604	0.738029	0.175905
Rv1710	scpB	2286.91	1743.57	-0.391354	0.232829		Rv1710	scpB	968.714	442.169	-1.13147	0.00754664		Rv1710	scpB	442.169	401.625	-0.138749	0.823786
Rv1711	Rv1711	1490.13	1083.89	-0.459217	0.154337		Rv1711	Rv1711	631.03	120.487	-2.38883	1.90368e-07		Rv1711	Rv1711	120.487	178.822	0.569649	0.420643
Rv1712	cmk	1440.72	1123.42	-0.358893	0.421887		Rv1712	cmk	610.028	123.049	-2.30965	2.425e-06		Rv1712	cmk	123.049	148.804	0.274181	0.707804
Rv1713	engA	1969.88	1769.71	-0.154599	0.665994		Rv1713	engA	834.754	130.072	-2.68204	4.72731e-11		Rv1713	engA	130.072	241.901	0.895109	0.0777244
Rv1714	Rv1714	271.575	154.605	-0.812762	0.0719097		Rv1714	Rv1714	115.248	235.423	1.03052	0.035443		Rv1714	Rv1714	235.423	230.67	-0.0294243	0.995206
Rv1715	fadB3	404.187	171.407	-1.2376	0.00148618		Rv1715	fadB3	171.346	303.454	0.824561	0.235266		Rv1715	fadB3	303.454	162.474	-0.901268	0.254645
Rv1716	Rv1716	350.03	148.823	-1.23388	0.00251996		Rv1716	Rv1716	148.503	190.694	0.360768	0.457805		Rv1716	Rv1716	190.694	43.7046	-2.1254	7.90103e-05
Rv1717	Rv1717	93.8551	34.4852	-1.44446	0.0339755		Rv1717	Rv1717	39.8259	20.8383	-0.934469	0.260385		Rv1717	Rv1717	20.8383	10.0097	-1.05784	0.391614
Rv1718	Rv1718	641.374	282.545	-1.18268	0.00081311		Rv1718	Rv1718	271.878	102.5	-1.40734	0.00291199		Rv1718	Rv1718	102.5	52.6431	-0.961302	0.120232
Rv1719	Rv1719	503.555	208.273	-1.27367	0.000455948		Rv1719	Rv1719	213.504	81.5124	-1.38917	0.00565926		Rv1719	Rv1719	81.5124	48.7848	-0.740586	0.278562
Rv1720c	vapC12	459.943	669.205	0.540994	0.242053		Rv1720c	vapC12	195.048	72.0498	-1.43676	0.0049569		Rv1720c	vapC12	72.0498	71.6693	-0.00763769	1
Rv1721c	vapB12	132.08	371.644	1.49251	0.00091274		Rv1721c	vapB12	55.8714	68.5195	0.294406	0.645098		Rv1721c	vapB12	68.5195	44.6197	-0.618833	0.520168
Rv1722	Rv1722	382.891	442.082	0.207379	0.686765		Rv1722	Rv1722	162.243	181.838	0.164501	0.751402		Rv1722	Rv1722	181.838	224.175	0.301972	0.666689
Rv1723	Rv1723	68.0079	83.021	0.287774	0.67574		Rv1723	Rv1723	28.8545	19.0391	-0.59983	0.523806		Rv1723	Rv1723	19.0391	20.3626	0.0969515	0.974918
Rv1724c	Rv1724c	366.036	277.925	-0.39729	0.493154		Rv1724c	Rv1724c	154.836	240.371	0.634523	0.251639		Rv1724c	Rv1724c	240.371	287.561	0.258605	0.752974
Rv1725c	Rv1725c	298.394	262.031	-0.187481	0.843089		Rv1725c	Rv1725c	126.257	157.274	0.316915	0.568969		Rv1725c	Rv1725c	157.274	304.024	0.950902	0.0788793
Rv1726	Rv1726	6.3055	21.9341	1.79849	0.208542		Rv1726	Rv1726	2.66846	19.427	2.86399	0.0158212		Rv1726	Rv1726	19.427	4.50826	-2.10742	0.219203
Rv1727	Rv1727	7.36416	17.8841	1.28009	0.413861		Rv1727	Rv1727	3.11904	11.6014	1.89513	0.0826414		Rv1727	Rv1727	11.6014	11.8816	0.0344327	1
Rv1728c	Rv1728c	544.564	878.736	0.690327	0.0536052		Rv1728c	Rv1728c	230.52	210.798	-0.129031	0.885026		Rv1728c	Rv1728c	210.798	210.5	-0.00204273	1
Rv1729c	Rv1729c	476.115	392.168	-0.27984	0.564089		Rv1729c	Rv1729c	201.767	203.503	0.0123586	0.968618		Rv1729c	Rv1729c	203.503	272.159	0.419404	0.511228
Rv1730c	Rv1730c	753.639	613.225	-0.297457	0.471803		Rv1730c	Rv1730c	319.24	110.827	-1.52633	0.00107745		Rv1730c	Rv1730c	110.827	128.634	0.214958	0.742068
Rv1731	gabD2	1515.79	1073.36	-0.497932	0.152635		Rv1731	gabD2	642.375	688.086	0.0991746	0.866999		Rv1731	gabD2	688.086	458.511	-0.585633	0.269347
Rv1732c	Rv1732c	800.983	568.739	-0.494005	0.243146		Rv1732c	Rv1732c	338.947	328.591	-0.0447639	0.952065		Rv1732c	Rv1732c	328.591	244.117	-0.428725	0.480658
Rv1733c	Rv1733c	1078.85	700.945	-0.622116	0.0753471		Rv1733c	Rv1733c	457.284	12.1449	-5.23467	2.53041e-23		Rv1733c	Rv1733c	12.1449	7.37337	-0.719952	0.634986
Rv1734c	Rv1734c	254.944	1084.8	2.08918	0.00802711		Rv1734c	Rv1734c	108.27	243.884	1.17156	0.0126055		Rv1734c	Rv1734c	243.884	302.906	0.312675	0.632429
Rv1735c	Rv1735c	119.112	44.5018	-1.42038	0.0174952		Rv1735c	Rv1735c	50.526	20.9237	-1.27189	0.0509083		Rv1735c	Rv1735c	20.9237	10.8885	-0.942339	0.465246
Rv1736c	narX	21248.4	2456.36	-3.11276	2.44906e-31		Rv1736c	narX	9008.58	73.7503	-6.93251	8.99094e-55		Rv1736c	narX	73.7503	205.232	1.47654	0.00156948
Rv1737c	narK2	10371.9	2297.8	-2.17436	1.21349e-15		Rv1737c	narK2	4398.17	20.3518	-7.75561	2.15868e-53		Rv1737c	narK2	20.3518	45.119	1.14858	0.0738021
Rv1738	Rv1738	24775.4	7121.37	-1.79868	1.93261e-11		Rv1738	Rv1738	10502.8	99.7976	-6.71756	2.78378e-53		Rv1738	Rv1738	99.7976	54.7438	-0.866308	0.122661
Rv1739c	Rv1739c	747.995	451.153	-0.729411	0.0962557		Rv1739c	Rv1739c	317.417	224.109	-0.502183	0.337634		Rv1739c	Rv1739c	224.109	141.082	-0.667665	0.24774
Rv1740	vapB34	939.273	824.456	-0.188103	0.611431		Rv1740	vapB34	397.675	779.397	0.970768	0.021042		Rv1740	vapB34	779.397	632.721	-0.300789	0.595943
Rv1741	vapC34	367.412	286.146	-0.360648	0.45173		Rv1741	vapC34	155.786	401.818	1.36698	0.00276184		Rv1741	vapC34	401.818	364.909	-0.139007	0.822768
Rv1742	Rv1742	597.42	358.163	-0.738127	0.169353		Rv1742	Rv1742	253.597	450.187	0.827984	0.251482		Rv1742	Rv1742	450.187	353.604	-0.348388	0.71045
Rv1743	pknE	2606.96	2003.84	-0.379601	0.26199		Rv1743	pknE	1104.69	495.171	-1.15765	0.0063868		Rv1743	pknE	495.171	650.411	0.393425	0.486633
Rv1744c	Rv1744c	31.5682	57.8871	0.874771	0.248109		Rv1744c	Rv1744c	13.3729	16.2516	0.281267	0.750832		Rv1744c	Rv1744c	16.2516	42.7895	1.39667	0.111873
Rv1745c	idi	28.2598	76.236	1.43172	0.0475104		Rv1745c	idi	12.0082	25.609	1.09264	0.187166		Rv1745c	idi	25.609	36.7888	0.522615	0.66929
Rv1746	pknF	413.68	546.831	0.40258	0.311748		Rv1746	pknF	175.375	59.0086	-1.57145	0.00190217		Rv1746	pknF	59.0086	119.461	1.01754	0.105659
Rv1747	Rv1747	5221.25	4985.7	-0.0665999	0.888399		Rv1747	Rv1747	2211.53	341.562	-2.69482	8.13264e-12		Rv1747	Rv1747	341.562	776.897	1.18557	0.00989207
Rv1748	Rv1748	103.591	181.143	0.806232	0.0927818		Rv1748	Rv1748	43.9511	149.731	1.76841	0.000575535		Rv1748	Rv1748	149.731	232.88	0.637207	0.327527
Rv1749c	Rv1749c	336.991	634.33	0.912526	0.186063		Rv1749c	Rv1749c	142.583	300.539	1.07575	0.022509		Rv1749c	Rv1749c	300.539	240.264	-0.322934	0.642548
Rv1750c	fadD1	533.447	529.217	-0.0114862	0.959032		Rv1750c	fadD1	225.874	340.522	0.592226	0.198362		Rv1750c	fadD1	340.522	361.477	0.0861562	0.932176
Rv1751	Rv1751	3447.7	3321.07	-0.0539878	1		Rv1751	Rv1751	1465.18	151.314	-3.27546	0.00913188		Rv1751	Rv1751	151.314	310.227	1.03578	0.556041
Rv1752	Rv1752	334.316	493.585	0.562087	0.169353		Rv1752	Rv1752	141.696	14.1347	-3.32548	5.6452e-09		Rv1752	Rv1752	14.1347	37.3244	1.40088	0.075936
Rv1753c	PPE24	504.349	652.489	0.37153	0.383885		Rv1753c	PPE24	213.582	458.877	1.10332	0.0135904		Rv1753c	PPE24	458.877	311.013	-0.561133	0.317437
Rv1754c	Rv1754c	249.125	747.733	1.58565	4.70496e-06		Rv1754c	Rv1754c	105.448	312.656	1.56804	0.000571281		Rv1754c	Rv1754c	312.656	582.642	0.898035	0.0847679
Rv1755c	plcD	45.2785	87.9369	0.957642	0.154749		Rv1755c	plcD	19.1911	26.2227	0.450376	0.532838		Rv1755c	plcD	26.2227	44.2766	0.75573	0.457778
Rv1756c	Rv1756c	48.616	53.8689	0.148021	0.894075		Rv1756c	Rv1756c	20.5778	46.7717	1.18455	0.0685013		Rv1756c	Rv1756c	46.7717	30.2579	-0.628326	0.532995
Rv1757c	Rv1757c	34.9812	32.8008	-0.0928495	0.950305		Rv1757c	Rv1757c	14.8165	56.9903	1.94351	0.00769718		Rv1757c	Rv1757c	56.9903	15.0899	-1.91713	0.0332345
Rv1758	cut1	1.57347	3.61695	1.20083	0.81017		Rv1758	cut1	0.664925	5.09506	2.93784	0.289729		Rv1758	cut1	5.09506	7.83093	0.620084	0.916118
Rv1759c	wag22	178.591	140.09	-0.350309	0.567758		Rv1759c	wag22	75.6444	71.9577	-0.0720837	0.94825		Rv1759c	wag22	71.9577	77.5139	0.107306	0.931078
Rv1760	Rv1760	224.959	358.533	0.672445	0.104256		Rv1760	Rv1760	95.3957	386.689	2.01918	5.06893e-06		Rv1760	Rv1760	386.689	552.54	0.514907	0.343613
Rv1761c	Rv1761c	29.5439	45.7849	0.632013	0.525175		Rv1761c	Rv1761c	12.5418	26.7946	1.09519	0.217269		Rv1761c	Rv1761c	26.7946	38.9676	0.540332	0.64716
Rv1762c	Rv1762c	598.92	596.925	-0.00481126	0.97124		Rv1762c	Rv1762c	253.166	423.761	0.743167	0.224311		Rv1762c	Rv1762c	423.761	296.692	-0.514284	0.537048
Rv1763	Rv1763	33.1533	40.8848	0.302414	0.802918		Rv1763	Rv1763	14.0466	59.94	2.09329	0.00287525		Rv1763	Rv1763	59.94	22.9989	-1.38195	0.126514
Rv1764	Rv1764	49.2761	31.0847	-0.664684	0.506848		Rv1764	Rv1764	20.9016	50.519	1.27321	0.0506859		Rv1764	Rv1764	50.519	32.7018	-0.627458	0.503005
Rv1765A	Rv1765A	72.2949	111.941	0.63077	0.429516		Rv1765A	Rv1765A	30.6963	99.7188	1.6998	0.0175098		Rv1765A	Rv1765A	99.7188	125.925	0.336623	0.700031
Rv1765c	Rv1765c	2536.05	1168.36	-1.1181	0.000188884		Rv1765c	Rv1765c	1074.87	1767.12	0.717235	0.109287		Rv1765c	Rv1765c	1767.12	1039.32	-0.765765	0.112866
Rv1766	Rv1766	260.685	368.285	0.498518	0.223352		Rv1766	Rv1766	110.426	429.06	1.95809	2.30898e-05		Rv1766	Rv1766	429.06	233.655	-0.8768	0.109758
Rv1767	Rv1767	192.3	324.745	0.755946	0.0869721		Rv1767	Rv1767	81.3749	609.873	2.90585	6.61513e-06		Rv1767	Rv1767	609.873	183.258	-1.73463	0.0121267
Rv1768	PE_PGRS31	749.221	704.499	-0.0887934	0.893348		Rv1768	PE_PGRS31	317.473	458.319	0.529718	0.287888		Rv1768	PE_PGRS31	458.319	862.746	0.912583	0.0569095
Rv1769	Rv1769	2311.59	1989.82	-0.216252	0.549746		Rv1769	Rv1769	979.419	692.583	-0.499939	0.255205		Rv1769	Rv1769	692.583	1262.52	0.866248	0.0611238
Rv1770	Rv1770	4114.37	4620.04	0.167232	0.708082		Rv1770	Rv1770	1743.28	1256.75	-0.472106	0.313983		Rv1770	Rv1770	1256.75	1713.56	0.447303	0.404671
Rv1771	Rv1771	785.341	1472.42	0.906797	0.00490793		Rv1771	Rv1771	332.714	412.79	0.311126	0.591728		Rv1771	Rv1771	412.79	495.57	0.263681	0.647608
Rv1772	Rv1772	729.895	1323.79	0.858908	0.0105175		Rv1772	Rv1772	309.42	3346.12	3.43485	3.05918e-10		Rv1772	Rv1772	3346.12	1088.06	-1.62073	0.00372229
Rv1773c	Rv1773c	153.555	138.437	-0.149526	0.800344		Rv1773c	Rv1773c	65.1107	661.883	3.34561	6.64552e-06		Rv1773c	Rv1773c	661.883	285.606	-1.21255	0.147115
Rv1774	Rv1774	1697.63	1634.99	-0.0542399	0.914142		Rv1774	Rv1774	718.218	1212.34	0.755306	0.0868926		Rv1774	Rv1774	1212.34	542.67	-1.15965	0.0110152
Rv1775	Rv1775	1398.87	1065.64	-0.392551	0.257155		Rv1775	Rv1775	592.465	694.632	0.22952	0.640037		Rv1775	Rv1775	694.632	332.633	-1.06232	0.0272975
Rv1776c	Rv1776c	226.398	314.496	0.474177	0.300761		Rv1776c	Rv1776c	95.9599	174.727	0.864598	0.107124		Rv1776c	Rv1776c	174.727	121.062	-0.529349	0.413118
Rv1777	cyp144	213.399	259.793	0.283805	0.599496		Rv1777	cyp144	90.4173	207.59	1.19906	0.0196086		Rv1777	cyp144	207.59	142.075	-0.547081	0.393829
Rv1778c	Rv1778c	171.047	261.789	0.614012	0.400138		Rv1778c	Rv1778c	72.3896	80.4758	0.152772	0.84806		Rv1778c	Rv1778c	80.4758	91.7667	0.189417	0.801963
Rv1779c	Rv1779c	554.415	238.756	-1.21543	0.00458941		Rv1779c	Rv1779c	234.645	397.061	0.758879	0.0997789		Rv1779c	Rv1779c	397.061	207.754	-0.934481	0.0844553
Rv1780	Rv1780	499.588	469.133	-0.0907433	0.847428		Rv1780	Rv1780	211.557	415.342	0.973255	0.045708		Rv1780	Rv1780	415.342	651.472	0.649403	0.317437
Rv1781c	malQ	114.963	177.743	0.62862	0.198978		Rv1781c	malQ	48.7017	224.06	2.20184	9.31601e-06		Rv1781c	malQ	224.06	279.335	0.318109	0.662704
Rv1782	eccB5	5754.83	4716.41	-0.287084	0.714848		Rv1782	eccB5	2442.71	3087.92	0.338155	0.626095		Rv1782	eccB5	3087.92	2828.1	-0.126805	0.894068
Rv1783	eccCa5	4499.95	5821.32	0.37144	0.326236		Rv1783	eccCa5	1906.85	2664.64	0.482753	0.27656		Rv1783	eccCa5	2664.64	2645.73	-0.0102744	1
Rv1784	eccCb5	2517.29	4660.03	0.888468	0.111089		Rv1784	eccCb5	1068.02	1833.08	0.779331	0.093564		Rv1784	eccCb5	1833.08	2290.23	0.32122	0.553428
Rv1785c	cyp143	415.982	658.106	0.661799	0.20173		Rv1785c	cyp143	176.329	126.684	-0.477033	0.343954		Rv1785c	cyp143	126.684	222.267	0.811057	0.148903
Rv1786	Rv1786	1487.73	1109.8	-0.422812	0.322715		Rv1786	Rv1786	630.691	553.215	-0.189094	0.658165		Rv1786	Rv1786	553.215	787.016	0.508553	0.337191
Rv1787	PPE25	687.758	286.394	-1.2639	0.000249412		Rv1787	PPE25	291.554	289.378	-0.01081	0.984274		Rv1787	PPE25	289.378	165.688	-0.80449	0.160318
Rv1788	PE18	339.227	223.311	-0.603194	0.189085		Rv1788	PE18	143.747	147.847	0.0405687	0.963341		Rv1788	PE18	147.847	114.724	-0.365937	0.632693
Rv1789	PPE26	3236.57	1891.64	-0.774833	0.0143133		Rv1789	PPE26	1372.31	2000.66	0.543868	0.254189		Rv1789	PPE26	2000.66	1546.75	-0.371234	0.501655
Rv1790	PPE27	227.828	105.219	-1.11455	0.0128391		Rv1790	PPE27	96.603	753.885	2.9642	0.00227792		Rv1790	PPE27	753.885	436.469	-0.788466	0.524248
Rv1791	PE19	5240.7	1455.69	-1.84805	1.81798e-05		Rv1791	PE19	2218.03	12127	2.45087	1.079e-06		Rv1791	PE19	12127	3291.82	-1.88127	0.000305399
Rv1792	esxM	12687.1	3614.21	-1.81161	4.35362e-05		Rv1792	esxM	5369.46	22942.9	2.0952	0.00127533		Rv1792	esxM	22942.9	3393.31	-2.75728	3.70464e-05
Rv1793	esxN	12617.4	7643.18	-0.723168	0.014359		Rv1793	esxN	5343.99	26948	2.33419	1.24781e-08		Rv1793	esxN	26948	10946	-1.29978	0.00201951
Rv1794	Rv1794	15489.8	9325.82	-0.73202	0.0134966		Rv1794	Rv1794	6564.99	19351.9	1.55961	0.000145616		Rv1794	Rv1794	19351.9	3226.55	-2.58441	9.87121e-11
Rv1795	eccD5	3581.32	3355.05	-0.094157	0.841305		Rv1795	eccD5	1517.36	3456.74	1.18785	0.0051898		Rv1795	eccD5	3456.74	3113.17	-0.151031	0.820322
Rv1796	mycP5	8653.47	6151.74	-0.492283	0.138476		Rv1796	mycP5	3668.78	2528.97	-0.536746	0.189549		Rv1796	mycP5	2528.97	2646.47	0.065515	0.917644
Rv1797	eccE5	14859.5	6963.89	-1.09342	0.00207637		Rv1797	eccE5	6304.16	2066.11	-1.60939	3.02117e-05		Rv1797	eccE5	2066.11	2453.08	0.24768	0.655601
Rv1798	eccA5	10622.7	6559.34	-0.695533	0.0218259		Rv1798	eccA5	4503.42	854.736	-2.39747	6.90389e-10		Rv1798	eccA5	854.736	1117.5	0.38672	0.455975
Rv1799	lppT	51.1564	32.3361	-0.661772	0.635951		Rv1799	lppT	21.7109	66.8495	1.6225	0.108151		Rv1799	lppT	66.8495	47.7136	-0.486514	0.724472
Rv1800	PPE28	409.634	363.111	-0.173926	0.687375		Rv1800	PPE28	173.542	300.168	0.790486	0.111653		Rv1800	PPE28	300.168	279.99	-0.100396	0.916118
Rv1801	PPE29	63.4722	239.855	1.91796	0.0136915		Rv1801	PPE29	26.9122	143.745	2.41718	1.65801e-07		Rv1801	PPE29	143.745	135.971	-0.0802135	0.965741
Rv1802	PPE30	116.01	225.059	0.956052	0.0407719		Rv1802	PPE30	49.1435	173.009	1.81577	6.61431e-05		Rv1802	PPE30	173.009	152.511	-0.181931	0.83254
Rv1803c	PE_PGRS32	484.635	354.362	-0.451676	0.320971		Rv1803c	PE_PGRS32	205.67	411.175	0.999424	0.129388		Rv1803c	PE_PGRS32	411.175	326.836	-0.331187	0.750338
Rv1804c	Rv1804c	153.734	152.657	-0.0101463	1		Rv1804c	Rv1804c	65.1588	566.657	3.12045	5.07603e-12		Rv1804c	Rv1804c	566.657	227.54	-1.31636	0.00710364
Rv1805c	Rv1805c	107.726	203.511	0.917741	0.0495452		Rv1805c	Rv1805c	45.5913	1935.03	5.40745	7.11754e-22		Rv1805c	Rv1805c	1935.03	1114.2	-0.796345	0.184864
Rv1806	PE20	302.289	141.405	-1.0961	0.00861323		Rv1806	PE20	127.977	48564.4	8.56787	1.28402e-73		Rv1806	PE20	48564.4	2272.62	-4.41747	3.49358e-28
Rv1807	PPE31	84.3782	200.992	1.2522	0.00909456		Rv1807	PPE31	35.7224	23242.3	9.34571	1.23462e-81		Rv1807	PPE31	23242.3	2774.35	-3.06653	1.19949e-14
Rv1808	PPE32	152.108	464.819	1.61157	2.4388e-05		Rv1808	PPE32	64.4544	12655.1	7.61722	3.81107e-61		Rv1808	PPE32	12655.1	2023.39	-2.64487	3.44809e-11
Rv1809	PPE33	187.245	750.236	2.00242	5.82378e-09		Rv1809	PPE33	79.3015	7572.99	6.57737	1.9776e-48		Rv1809	PPE33	7572.99	2268.61	-1.73905	3.01428e-05
Rv1810	Rv1810	272.869	386.819	0.503448	0.216439		Rv1810	Rv1810	115.702	1673.54	3.85442	0.00658393		Rv1810	Rv1810	1673.54	540.965	-1.6293	0.320718
Rv1811	mgtC	367.615	388.736	0.0805954	0.849005		Rv1811	mgtC	155.852	543.092	1.80102	0.012514		Rv1811	mgtC	543.092	290.915	-0.900598	0.278562
Rv1812c	Rv1812c	3706.45	793.613	-2.22353	2.29075e-15		Rv1812c	Rv1812c	1571.72	95.8179	-4.0359	1.25804e-21		Rv1812c	Rv1812c	95.8179	164.429	0.7791	0.134323
Rv1813c	Rv1813c	9092.56	1485.61	-2.61363	5.45479e-22		Rv1813c	Rv1813c	3852.28	41.3874	-6.54038	3.13026e-47		Rv1813c	Rv1813c	41.3874	114.417	1.46704	0.00594241
Rv1814	erg3	538.147	851.749	0.662429	0.0708165		Rv1814	erg3	228.027	213.903	-0.092247	0.929009		Rv1814	erg3	213.903	395.744	0.887608	0.100078
Rv1815	Rv1815	1419.1	3463.87	1.28741	2.16502e-05		Rv1815	Rv1815	601.372	844.05	0.489071	0.3001		Rv1815	Rv1815	844.05	2819.65	1.74012	7.1174e-05
Rv1816	Rv1816	546.895	1479.33	1.43561	6.94035e-06		Rv1816	Rv1816	231.842	295.406	0.34956	0.527313		Rv1816	Rv1816	295.406	1440.86	2.28616	1.78721e-07
Rv1817	Rv1817	332.574	573.565	0.786283	0.0593039		Rv1817	Rv1817	140.904	204.158	0.534975	0.271012		Rv1817	Rv1817	204.158	148.804	-0.456275	0.491908
Rv1818c	PE_PGRS33	2380.01	1771.52	-0.425981	0.242753		Rv1818c	PE_PGRS33	1008.75	903.099	-0.159615	0.798038		Rv1818c	PE_PGRS33	903.099	1473.06	0.705862	0.417644
Rv1819c	bacA	644.745	748.029	0.214366	0.623806		Rv1819c	bacA	273.203	110.643	-1.30406	0.00606021		Rv1819c	bacA	110.643	129.393	0.225843	0.786723
Rv1820	ilvG	2688.82	1701.22	-0.660403	0.0403493		Rv1820	ilvG	1140.34	837.294	-0.445663	0.302659		Rv1820	ilvG	837.294	487.474	-0.780408	0.122661
Rv1821	secA2	14750.1	11294.5	-0.385107	0.243146		Rv1821	secA2	6249.82	3698.26	-0.756966	0.0785401		Rv1821	secA2	3698.26	3050.42	-0.277839	0.619769
Rv1822	pgsA2	618.409	810.769	0.390729	0.301389		Rv1822	pgsA2	262.21	74.64	-1.8127	0.000100021		Rv1822	pgsA2	74.64	91.6887	0.296795	0.667657
Rv1823	Rv1823	568.25	1016.23	0.838625	0.0138073		Rv1823	Rv1823	240.731	100.043	-1.2668	0.00746689		Rv1823	Rv1823	100.043	258.369	1.36881	0.0088444
Rv1824	Rv1824	130.526	182.025	0.479801	0.345932		Rv1824	Rv1824	55.3949	19.4204	-1.51218	0.0248041		Rv1824	Rv1824	19.4204	44.6614	1.20146	0.139947
Rv1825	Rv1825	799.916	1106.64	0.46826	0.179682		Rv1825	Rv1825	339.097	93.5937	-1.85721	3.29688e-05		Rv1825	Rv1825	93.5937	210.453	1.16901	0.0372159
Rv1826	gcvH	3236.54	2904.49	-0.156165	0.64446		Rv1826	gcvH	1370.64	1548.44	0.175972	0.645814		Rv1826	gcvH	1548.44	1867.23	0.270085	0.675057
Rv1827	garA	16197.1	13665.3	-0.245215	0.484526		Rv1827	garA	6866.2	12909.7	0.910872	0.0359145		Rv1827	garA	12909.7	5539.19	-1.22071	0.00504609
Rv1828	Rv1828	5101.18	6816.42	0.418185	0.489139		Rv1828	Rv1828	2160.37	2720.52	0.332606	0.457973		Rv1828	Rv1828	2720.52	2416.28	-0.171092	0.766984
Rv1829	Rv1829	3097.21	4817.53	0.637324	0.098309		Rv1829	Rv1829	1313.29	3675.74	1.48484	0.00045007		Rv1829	Rv1829	3675.74	5861.42	0.673215	0.146563
Rv1830	Rv1830	5151.81	5555.61	0.108865	0.794748		Rv1830	Rv1830	2182.38	4975.91	1.18906	0.00770396		Rv1830	Rv1830	4975.91	8391.53	0.753973	0.0992317
Rv1831	Rv1831	4342.2	4101.32	-0.0823367	0.933747		Rv1831	Rv1831	1841.18	2658.72	0.530103	0.303332		Rv1831	Rv1831	2658.72	3350.81	0.333777	0.505966
Rv1832	gcvB	5059.92	3211.62	-0.655814	0.0323693		Rv1832	gcvB	2144.29	1829.31	-0.229202	0.637032		Rv1832	gcvB	1829.31	1423.26	-0.362096	0.517456
Rv1833c	Rv1833c	1763.93	806.202	-1.12958	0.00484658		Rv1833c	Rv1833c	746.653	1618.08	1.11577	0.0791285		Rv1833c	Rv1833c	1618.08	1170.8	-0.466783	0.598571
Rv1834	lipZ	129.837	169.506	0.384636	0.514938		Rv1834	lipZ	55.0492	189.122	1.78053	0.00029848		Rv1834	lipZ	189.122	234.143	0.308072	0.659968
Rv1835c	Rv1835c	849.839	1070.05	0.332415	0.361747		Rv1835c	Rv1835c	360.226	101.031	-1.8341	3.84947e-05		Rv1835c	Rv1835c	101.031	197.963	0.970425	0.0917242
Rv1836c	Rv1836c	3744.24	4489.39	0.261844	0.462317		Rv1836c	Rv1836c	1586.92	413.371	-1.94072	1.12818e-06		Rv1836c	Rv1836c	413.371	832.488	1.00999	0.0309686
Rv1837c	glcB	16012	10109.4	-0.663452	0.022467		Rv1837c	glcB	6780.6	2528.29	-1.42325	0.00038664		Rv1837c	glcB	2528.29	2299.33	-0.136948	0.820771
Rv1838c	vapC13	793.241	942.389	0.248564	0.536837		Rv1838c	vapC13	336.324	300.18	-0.164023	0.796357		Rv1838c	vapC13	300.18	658.814	1.13404	0.0199786
Rv1839c	vapB13	534.56	528.873	-0.0154315	1		Rv1839c	vapB13	226.54	205.586	-0.140019	0.780694		Rv1839c	vapB13	205.586	230.639	0.16589	0.77357
Rv1840c	PE_PGRS34	494.752	288.047	-0.780402	0.0484004		Rv1840c	PE_PGRS34	209.908	107.299	-0.968125	0.0639265		Rv1840c	PE_PGRS34	107.299	126.72	0.24001	0.759424
Rv1841c	Rv1841c	5070.54	2862.59	-0.824818	0.220704		Rv1841c	Rv1841c	2153.07	132.886	-4.01814	5.72668e-07		Rv1841c	Rv1841c	132.886	327.704	1.3022	0.181323
Rv1842c	Rv1842c	3666.55	2492.21	-0.556995	0.0821218		Rv1842c	Rv1842c	1554.23	156.273	-3.31407	4.00467e-16		Rv1842c	Rv1842c	156.273	337.37	1.11027	0.0223979
Rv1843c	guaB1	5092.95	3168.52	-0.684693	0.0322246		Rv1843c	guaB1	2159.55	1233.46	-0.808018	0.0450522		Rv1843c	guaB1	1233.46	1136.83	-0.117688	0.86839
Rv1844c	gnd1	5729.21	3873.58	-0.564669	0.0807161		Rv1844c	gnd1	2430	959.806	-1.34014	0.000881193		Rv1844c	gnd1	959.806	1153.19	0.26482	0.651564
Rv1845c	blaR	5227.67	7948.04	0.604431	0.367784		Rv1845c	blaR	2212.55	982.603	-1.17103	0.0201698		Rv1845c	blaR	982.603	1552.72	0.660114	0.292318
Rv1846c	blaI	12996.5	20458.9	0.654612	0.0350488		Rv1846c	blaI	5506.31	6801.83	0.304836	0.524441		Rv1846c	blaI	6801.83	4162.58	-0.708446	0.134143
Rv1847	Rv1847	217.357	218.01	0.00432505	0.98171		Rv1847	Rv1847	92.1848	148.305	0.685966	0.187864		Rv1847	Rv1847	148.305	252.327	0.766729	0.20947
Rv1848	ureA	314.293	211.674	-0.570267	0.189922		Rv1848	ureA	133.117	86.7762	-0.617323	0.301566		Rv1848	ureA	86.7762	75.2625	-0.205369	0.842027
Rv1849	ureB	140.422	72.1702	-0.960298	0.0954123		Rv1849	ureB	59.4674	37.7254	-0.656561	0.35284		Rv1849	ureB	37.7254	32.2442	-0.226498	0.884274
Rv1850	ureC	853.274	586.871	-0.539965	0.1333		Rv1850	ureC	361.599	113.507	-1.67161	0.000230114		Rv1850	ureC	113.507	106.394	-0.093371	0.897871
Rv1851	ureF	90.4305	87.071	-0.0546172	0.996693		Rv1851	ureF	38.3736	41.8957	0.126691	0.847758		Rv1851	ureF	41.8957	34.6517	-0.273876	0.850548
Rv1852	ureG	418.041	435.297	0.0583555	0.953709		Rv1852	ureG	177.186	250.969	0.50224	0.355908		Rv1852	ureG	250.969	162.25	-0.629285	0.31284
Rv1853	ureD	258.419	327.2	0.340461	0.425412		Rv1853	ureD	109.587	101.717	-0.107509	0.839676		Rv1853	ureD	101.717	130.084	0.354883	0.581957
Rv1854c	ndh	1367.41	1100.54	-0.31323	0.338771		Rv1854c	ndh	579.258	742.969	0.359095	0.43142		Rv1854c	ndh	742.969	420.464	-0.82132	0.0965087
Rv1855c	Rv1855c	5798.87	3391.68	-0.773773	0.00997607		Rv1855c	Rv1855c	2455.68	2600.43	0.0826297	0.883282		Rv1855c	Rv1855c	2600.43	1935.18	-0.426286	0.424003
Rv1856c	Rv1856c	2652.23	1968.11	-0.430393	0.263611		Rv1856c	Rv1856c	1124.05	1202.07	0.0968193	0.866489		Rv1856c	Rv1856c	1202.07	1801.62	0.583767	0.244415
Rv1857	modA	2734.52	2126.83	-0.362586	0.256491		Rv1857	modA	1158.72	266.18	-2.12206	2.29502e-07		Rv1857	modA	266.18	520.94	0.968717	0.0488908
Rv1858	modB	223.253	194.592	-0.198224	0.767247		Rv1858	modB	94.7177	10.2252	-3.2115	1.08221e-06		Rv1858	modB	10.2252	54.437	2.41246	0.00286654
Rv1859	modC	498.058	475.004	-0.0683737	0.926467		Rv1859	modC	211.098	140.514	-0.587194	0.259197		Rv1859	modC	140.514	204.77	0.543283	0.384817
Rv1860	apa	255.132	470.954	0.884341	0.0209516		Rv1860	apa	108.152	149.37	0.465833	0.367499		Rv1860	apa	149.37	228.647	0.614233	0.320177
Rv1861	Rv1861	113.801	290.893	1.35397	0.00191318		Rv1861	Rv1861	48.26	973.528	4.33432	2.46311e-21		Rv1861	Rv1861	973.528	720.879	-0.433466	0.435361
Rv1862	adhA	451.293	617.797	0.453068	0.224698		Rv1862	adhA	191.307	600.232	1.64963	0.000300943		Rv1862	adhA	600.232	589.37	-0.0263453	1
Rv1863c	Rv1863c	2185.07	1853.93	-0.237091	0.513916		Rv1863c	Rv1863c	925.91	626.444	-0.563687	0.214446		Rv1863c	Rv1863c	626.444	749.889	0.259492	0.660268
Rv1864c	Rv1864c	236.399	289.13	0.29049	0.543631		Rv1864c	Rv1864c	100.111	174.681	0.803121	0.111654		Rv1864c	Rv1864c	174.681	126.491	-0.465686	0.498953
Rv1865c	Rv1865c	153.013	173.91	0.184686	0.74805		Rv1865c	Rv1865c	64.9621	72.4529	0.157444	0.887872		Rv1865c	Rv1865c	72.4529	84.0449	0.214116	0.827146
Rv1866	Rv1866	112.088	246.777	1.13857	0.0116613		Rv1866	Rv1866	47.49	91.067	0.939306	0.0861312		Rv1866	Rv1866	91.067	109.066	0.260207	0.804245
Rv1867	Rv1867	215.944	292.673	0.43863	0.517581		Rv1867	Rv1867	91.4671	49.2918	-0.891906	0.124323		Rv1867	Rv1867	49.2918	56.0438	0.185208	0.858574
Rv1868	Rv1868	918.606	734.501	-0.322682	0.443999		Rv1868	Rv1868	389.479	743.777	0.933326	0.037203		Rv1868	Rv1868	743.777	625.379	-0.25014	0.674537
Rv1869c	Rv1869c	24824.2	9577.76	-1.37399	0.00273808		Rv1869c	Rv1869c	10534.5	1196.77	-3.1379	1.49776e-06		Rv1869c	Rv1869c	1196.77	638.072	-0.907351	0.283442
Rv1870c	Rv1870c	33312.3	14568.7	-1.19318	1.56961e-05		Rv1870c	Rv1870c	14118.7	2149.51	-2.71553	8.60814e-13		Rv1870c	Rv1870c	2149.51	3387.13	0.65605	0.157539
Rv1871c	Rv1871c	28607.7	24212.9	-0.240628	0.485465		Rv1871c	Rv1871c	12114.8	14136.1	0.222609	0.61591		Rv1871c	Rv1871c	14136.1	19612.6	0.472401	0.361576
Rv1872c	lldD2	67263.5	49497.6	-0.442465	0.181224		Rv1872c	lldD2	28512.4	40463.2	0.505019	0.259757		Rv1872c	lldD2	40463.2	39133.9	-0.0481909	0.95678
Rv1873	Rv1873	12.6284	22.7683	0.850352	0.48954		Rv1873	Rv1873	5.35006	8.14336	0.60607	0.616492		Rv1873	Rv1873	8.14336	16.1975	0.992073	0.587532
Rv1874	Rv1874	605.919	915.159	0.594897	0.144428		Rv1874	Rv1874	256.531	584.906	1.18907	0.0113295		Rv1874	Rv1874	584.906	314.413	-0.895543	0.104096
Rv1875	Rv1875	484.662	777.926	0.682653	0.0712631		Rv1875	Rv1875	205.17	391.562	0.932423	0.0518132		Rv1875	Rv1875	391.562	283.282	-0.467002	0.463754
Rv1876	bfrA	8693.89	2980.56	-1.54442	2.10404e-08		Rv1876	bfrA	3681.27	3857.9	0.0676133	0.894957		Rv1876	bfrA	3857.9	723.396	-2.41496	4.673e-07
Rv1877	Rv1877	682.319	1001.65	0.553867	0.131646		Rv1877	Rv1877	289.192	483.911	0.742714	0.0996613		Rv1877	Rv1877	483.911	605.281	0.322864	0.601188
Rv1878	glnA3	257.064	405.12	0.656224	0.0961277		Rv1878	glnA3	108.913	147.282	0.435403	0.399258		Rv1878	glnA3	147.282	218.367	0.568179	0.365297
Rv1879	Rv1879	245.009	361.3	0.560359	0.182013		Rv1879	Rv1879	103.909	121.37	0.224097	0.71368		Rv1879	Rv1879	121.37	314.413	1.37325	0.00704718
Rv1880c	cyp140	4100.74	2402.94	-0.771081	0.0115645		Rv1880c	cyp140	1737.43	4027	1.21275	0.00475655		Rv1880c	cyp140	4027	1525.96	-1.39998	0.00129741
Rv1881c	lppE	1925.78	732.479	-1.39459	3.76759e-06		Rv1881c	lppE	816.105	223.984	-1.86536	8.44162e-06		Rv1881c	lppE	223.984	245.609	0.132971	0.838447
Rv1882c	Rv1882c	4365.05	2085.22	-1.0658	0.000280126		Rv1882c	Rv1882c	1849.72	707.947	-1.38559	0.000560247		Rv1882c	Rv1882c	707.947	684.376	-0.0488513	0.978324
Rv1883c	Rv1883c	12331.5	9892.63	-0.317922	0.366432		Rv1883c	Rv1883c	5225.07	2334.6	-1.16227	0.00335441		Rv1883c	Rv1883c	2334.6	3033.73	0.377919	0.457778
Rv1884c	rpfC	39330.3	30149.3	-0.383516	0.254834		Rv1884c	rpfC	16670.9	6054.63	-1.46122	0.000166632		Rv1884c	rpfC	6054.63	7346.07	0.278934	0.583219
Rv1885c	Rv1885c	336.16	643.332	0.936416	0.00796266		Rv1885c	Rv1885c	142.391	28.3264	-2.32964	3.86242e-06		Rv1885c	Rv1885c	28.3264	115.91	2.03278	0.000468089
Rv1886c	fbpB	3277.77	3220.13	-0.0255966	0.963434		Rv1886c	fbpB	1388.6	182.044	-2.93127	3.5806e-13		Rv1886c	fbpB	182.044	682.879	1.90734	2.1608e-05
Rv1887	Rv1887	7059.76	5860	-0.26872	0.5147		Rv1887	Rv1887	2992.16	1193.34	-1.32618	0.000881382		Rv1887	Rv1887	1193.34	2250.85	0.915458	0.047235
Rv1888A	Rv1888A	8.92601	20.4345	1.19492	0.391819		Rv1888A	Rv1888A	3.77521	29.9481	2.98784	0.00405274		Rv1888A	Rv1888A	29.9481	32.8942	0.135367	0.956147
Rv1888c	Rv1888c	416.889	373.402	-0.158936	0.808842		Rv1888c	Rv1888c	176.666	968.409	2.45459	1.50711e-06		Rv1888c	Rv1888c	968.409	695.103	-0.478389	0.469863
Rv1889c	Rv1889c	34.5013	45.1036	0.386593	0.700072		Rv1889c	Rv1889c	14.6285	26.6893	0.867485	0.539564		Rv1889c	Rv1889c	26.6893	38.0524	0.511725	0.707804
Rv1890c	Rv1890c	122.426	134.139	0.131815	0.852078		Rv1890c	Rv1890c	51.8952	58.4936	0.172678	0.822024		Rv1890c	Rv1890c	58.4936	67.0467	0.196887	0.852598
Rv1891	Rv1891	1191.46	851.358	-0.484892	0.197612		Rv1891	Rv1891	504.821	1270.89	1.332	0.00193312		Rv1891	Rv1891	1270.89	1820.18	0.518236	0.321834
Rv1892	Rv1892	1373.21	1649.85	0.26478	0.43706		Rv1892	Rv1892	581.633	2108.55	1.85807	9.57284e-06		Rv1892	Rv1892	2108.55	2121.44	0.00879377	1
Rv1893	Rv1893	479.878	353.496	-0.440975	0.276544		Rv1893	Rv1893	203.127	845.359	2.05718	9.77815e-05		Rv1893	Rv1893	845.359	357.894	-1.24003	0.0364974
Rv1894c	Rv1894c	1597.02	4239.29	1.40844	0.000286532		Rv1894c	Rv1894c	676.337	2755.99	2.02676	7.01525e-07		Rv1894c	Rv1894c	2755.99	1207.25	-1.19085	0.0061035
Rv1895	Rv1895	411.365	1480.36	1.84746	0.395921		Rv1895	Rv1895	173.545	518.274	1.57841	0.242477		Rv1895	Rv1895	518.274	490.76	-0.0786963	0.978072
Rv1896c	Rv1896c	801.403	662.299	-0.275046	0.550577		Rv1896c	Rv1896c	339.784	449.532	0.403806	0.42818		Rv1896c	Rv1896c	449.532	162.937	-1.46411	0.00257044
Rv1897c	Rv1897c	120.39	137.957	0.196495	0.747589		Rv1897c	Rv1897c	51.0553	146.42	1.51998	0.00499389		Rv1897c	Rv1897c	146.42	39.082	-1.90554	0.00214741
Rv1898	Rv1898	3444.18	3190.94	-0.11018	0.940073		Rv1898	Rv1898	1462.27	1442.7	-0.0194304	0.93242		Rv1898	Rv1898	1442.7	2053.51	0.509316	0.350656
Rv1899c	lppD	8110.39	5505.94	-0.558782	0.0895943		Rv1899c	lppD	3437.56	1831.14	-0.908643	0.0221169		Rv1899c	lppD	1831.14	1525.61	-0.263359	0.671358
Rv1900c	lipJ	1991.38	2773.09	0.477724	0.16938		Rv1900c	lipJ	843.923	804.351	-0.0692864	0.919935		Rv1900c	lipJ	804.351	1272.57	0.661844	0.195237
Rv1901	cinA	1319.14	1528.19	0.212225	0.597616		Rv1901	cinA	559.031	289.385	-0.94994	0.0309634		Rv1901	cinA	289.385	335.956	0.215285	0.751857
Rv1902c	nanT	440.533	383.603	-0.199637	0.743653		Rv1902c	nanT	186.758	94.1021	-0.988871	0.0435457		Rv1902c	nanT	94.1021	199.112	1.08128	0.0569095
Rv1903	Rv1903	835.65	397.717	-1.07116	0.00174638		Rv1903	Rv1903	354.307	202.111	-0.809852	0.110203		Rv1903	Rv1903	202.111	149.875	-0.43139	0.530344
Rv1904	Rv1904	2735.49	1798.55	-0.604962	0.0713986		Rv1904	Rv1904	1159.54	3021.67	1.3818	0.000895362		Rv1904	Rv1904	3021.67	3573.19	0.241868	0.681756
Rv1905c	aao	2361.75	1705.37	-0.469775	0.164843		Rv1905c	aao	1000.38	307.648	-1.70119	2.87771e-05		Rv1905c	aao	307.648	528.127	0.779604	0.110104
Rv1906c	Rv1906c	7142.2	5475.46	-0.383389	0.228422		Rv1906c	Rv1906c	3024.52	1399.62	-1.11167	0.00644642		Rv1906c	Rv1906c	1399.62	1895.33	0.437417	0.384778
Rv1907c	Rv1907c	526.873	475.268	-0.148714	0.76122		Rv1907c	Rv1907c	223.351	324.02	0.536771	0.293088		Rv1907c	Rv1907c	324.02	285.575	-0.182213	0.84318
Rv1908c	katG	3768.27	3205.34	-0.233422	0.504417		Rv1908c	katG	1595.65	4620.76	1.53399	0.000154126		Rv1908c	katG	4620.76	2375.63	-0.959819	0.033742
Rv1909c	furA	627.509	388.43	-0.691983	0.328237		Rv1909c	furA	265.336	1842.81	2.79602	0.00192526		Rv1909c	furA	1842.81	1314.56	-0.487323	0.687619
Rv1910c	Rv1910c	288.736	296.548	0.038513	0.917996		Rv1910c	Rv1910c	122.365	555.071	2.18149	1.03779e-06		Rv1910c	Rv1910c	555.071	486.013	-0.191679	0.759691
Rv1911c	lppC	2024.96	1597.24	-0.342312	0.362691		Rv1911c	lppC	857.855	1571.8	0.873612	0.041273		Rv1911c	lppC	1571.8	1068.84	-0.55637	0.268621
Rv1912c	fadB5	393.588	709.583	0.850285	0.0157422		Rv1912c	fadB5	166.832	662.117	1.98869	0.00364892		Rv1912c	fadB5	662.117	360.91	-0.875447	0.287583
Rv1913	Rv1913	68.1984	109.19	0.679027	0.239884		Rv1913	Rv1913	28.9113	48.9389	0.759348	0.278318		Rv1913	Rv1913	48.9389	67.0103	0.4534	0.581509
Rv1914c	Rv1914c	1429.07	1582.34	0.146982	0.701719		Rv1914c	Rv1914c	605.497	950.621	0.650751	0.159618		Rv1914c	Rv1914c	950.621	1144.64	0.267957	0.635771
Rv1915	aceAa	2616.49	2370.71	-0.142312	0.738747		Rv1915	aceAa	1107.97	3340.31	1.59206	0.000158504		Rv1915	aceAa	3340.31	2027.99	-0.719933	0.138635
Rv1916	aceAb	1510.49	2552.82	0.757079	0.0222056		Rv1916	aceAb	639.425	1459.61	1.19074	0.00651587		Rv1916	aceAb	1459.61	1289.82	-0.178415	0.80061
Rv1917c	PPE34	326.1	382.537	0.230284	0.578874		Rv1917c	PPE34	138.108	185.345	0.424409	0.365419		Rv1917c	PPE34	185.345	345.357	0.897881	0.0945373
Rv1918c	PPE35	1004.06	1604.85	0.676591	0.377957		Rv1918c	PPE35	424.884	566.492	0.414985	0.451329		Rv1918c	PPE35	566.492	1049.76	0.889938	0.214189
Rv1919c	Rv1919c	5525.29	3089.1	-0.838863	0.22554		Rv1919c	Rv1919c	2337.01	695.075	-1.74942	0.0227514		Rv1919c	Rv1919c	695.075	572.684	-0.279429	0.84318
Rv1920	Rv1920	728.043	999.199	0.45675	0.244653		Rv1920	Rv1920	308.545	1545.73	2.32474	4.28646e-08		Rv1920	Rv1920	1545.73	1269.4	-0.284145	0.616041
Rv1921c	lppF	110.07	163.291	0.569028	0.279931		Rv1921c	lppF	46.6632	63.9832	0.455406	0.509686		Rv1921c	lppF	63.9832	90.8046	0.505073	0.64475
Rv1922	Rv1922	288.396	418.601	0.537524	0.195495		Rv1922	Rv1922	122.282	230.917	0.91717	0.0523508		Rv1922	Rv1922	230.917	262.878	0.187015	0.797368
Rv1923	lipD	3281.62	2984.04	-0.13714	0.823563		Rv1923	lipD	1391.59	1101.49	-0.337277	0.43142		Rv1923	lipD	1101.49	1431.55	0.378121	0.469549
Rv1924c	Rv1924c	391.455	285.28	-0.456467	0.318282		Rv1924c	Rv1924c	166.005	109.381	-0.601871	0.255612		Rv1924c	Rv1924c	109.381	110.902	0.0199279	0.999389
Rv1925	fadD31	48744.4	40452.6	-0.269004	0.45089		Rv1925	fadD31	20638.1	17004.4	-0.279403	0.545038		Rv1925	fadD31	17004.4	11743.1	-0.534097	0.265462
Rv1926c	mpt63	410.3	1304.69	1.66895	0.260039		Rv1926c	mpt63	173.87	4201.7	4.59489	0.000556527		Rv1926c	mpt63	4201.7	1005.48	-2.06309	0.160451
Rv1927	Rv1927	1163.39	372.985	-1.64114	2.89843e-07		Rv1927	Rv1927	492.782	378.194	-0.381823	0.439343		Rv1927	Rv1927	378.194	271.889	-0.476111	0.412889
Rv1928c	Rv1928c	378.604	273.595	-0.468649	0.294953		Rv1928c	Rv1928c	160.401	1402.42	3.12816	3.26451e-13		Rv1928c	Rv1928c	1402.42	485.181	-1.53132	0.000566507
Rv1929c	Rv1929c	983.664	752.153	-0.38714	0.337284		Rv1929c	Rv1929c	416.718	2233.73	2.42231	5.6452e-09		Rv1929c	Rv1929c	2233.73	920.948	-1.27826	0.00300305
Rv1930c	Rv1930c	15.2373	11.4845	-0.407925	0.945447		Rv1930c	Rv1930c	6.44805	36.9847	2.51999	0.0160515		Rv1930c	Rv1930c	36.9847	11.2316	-1.71936	0.191722
Rv1931c	Rv1931c	170.048	133.352	-0.350695	0.476602		Rv1931c	Rv1931c	72.0705	276.232	1.9384	9.4907e-05		Rv1931c	Rv1931c	276.232	152.277	-0.859179	0.142059
Rv1932	tpx	3118.28	1626.56	-0.938926	0.0217879		Rv1932	tpx	1319.8	284.005	-2.21633	7.89258e-06		Rv1932	tpx	284.005	164.2	-0.790457	0.222456
Rv1933c	fadE18	89.0605	66.42	-0.423168	0.763867		Rv1933c	fadE18	37.8619	10.7687	-1.81391	0.0313426		Rv1933c	fadE18	10.7687	10.6597	-0.0146758	1
Rv1934c	fadE17	26.4667	44.8871	0.762125	0.617141		Rv1934c	fadE17	11.2645	24.8968	1.14417	0.234077		Rv1934c	fadE17	24.8968	35.5669	0.514575	0.661214
Rv1935c	echA13	21.3174	38.9205	0.868498	0.608797		Rv1935c	echA13	9.03342	56.6024	2.64752	0.0016235		Rv1935c	echA13	56.6024	26.0564	-1.11922	0.336933
Rv1936	Rv1936	301.601	253.024	-0.253368	0.570248		Rv1936	Rv1936	127.719	1460.84	3.51576	3.25078e-16		Rv1936	Rv1936	1460.84	555.249	-1.3956	0.00193247
Rv1937	Rv1937	300.196	474.635	0.660914	0.10219		Rv1937	Rv1937	127.181	253.408	0.994581	0.0350837		Rv1937	Rv1937	253.408	315.167	0.314654	0.6675
Rv1938	ephB	213.735	212.308	-0.00966857	0.99052		Rv1938	ephB	90.5836	90.7579	0.00277427	0.982924		Rv1938	ephB	90.7579	130.994	0.529407	0.465205
Rv1939	Rv1939	65.3874	75.7871	0.21294	0.778073		Rv1939	Rv1939	27.7478	25.9837	-0.094765	0.864969		Rv1939	Rv1939	25.9837	69.7194	1.42395	0.0820542
Rv1940	ribA1	270.567	231.227	-0.226681	0.688176		Rv1940	ribA1	114.749	57.5622	-0.995283	0.0695386		Rv1940	ribA1	57.5622	101.043	0.811776	0.265462
Rv1941	Rv1941	153.747	197.56	0.36173	0.467062		Rv1941	Rv1941	65.2552	17.4021	-1.90683	0.00356362		Rv1941	Rv1941	17.4021	44.7341	1.36211	0.115374
Rv1942c	mazF5	785.204	722.272	-0.120525	0.870733		Rv1942c	mazF5	332.784	291.039	-0.193375	0.668741		Rv1942c	mazF5	291.039	196.101	-0.569611	0.38363
Rv1943c	mazE5	803.302	831.63	0.0500004	0.856339		Rv1943c	mazE5	340.26	450.825	0.405929	0.448166		Rv1943c	mazE5	450.825	277.583	-0.699649	0.198619
Rv1944c	Rv1944c	177.355	130.971	-0.437393	0.410228		Rv1944c	Rv1944c	75.2335	109.861	0.546228	0.418498		Rv1944c	Rv1944c	109.861	78.9647	-0.476395	0.566092
Rv1945	Rv1945	1640.18	1634.21	-0.00526521	0.9739		Rv1945	Rv1945	694.452	2958.22	2.09078	3.77959e-07		Rv1945	Rv1945	2958.22	1343.56	-1.13866	0.00989207
Rv1946c	lppG	19.9635	57.0529	1.51493	0.0605231		Rv1946c	lppG	8.4472	22.3701	1.40503	0.0897937		Rv1946c	lppG	22.3701	41.5259	0.892439	0.391154
Rv1947	Rv1947	134.65	278.616	1.04906	0.0538469		Rv1947	Rv1947	57.1141	14.516	-1.9762	0.00167796		Rv1947	Rv1947	14.516	78.3147	2.43164	0.0007171
Rv1948c	Rv1948c	120.668	83.0051	-0.539771	0.452346		Rv1948c	Rv1948c	51.1778	107.645	1.07269	0.0868926		Rv1948c	Rv1948c	107.645	47.2561	-1.18771	0.0927774
Rv1949c	Rv1949c	126.798	97.5206	-0.378752	0.565437		Rv1949c	Rv1949c	53.6272	99.1468	0.886601	0.107414		Rv1949c	Rv1949c	99.1468	93.1394	-0.0901744	0.935778
Rv1950c	Rv1950c	90.4815	150.941	0.738286	0.164732		Rv1950c	Rv1950c	38.3253	67.6034	0.818799	0.319752		Rv1950c	Rv1950c	67.6034	117.74	0.800435	0.455032
Rv1951c	Rv1951c	42.7904	33.0014	-0.37476	0.760312		Rv1951c	Rv1951c	18.0974	54.7178	1.59623	0.0208704		Rv1951c	Rv1951c	54.7178	71.0193	0.376202	0.729863
Rv1952	vapB14	232.831	83.0369	-1.48746	0.00123362		Rv1952	vapB14	98.637	62.791	-0.651571	0.319752		Rv1952	vapB14	62.791	97.0758	0.628553	0.415877
Rv1953	vapC14	419.348	245.557	-0.77209	0.0448831		Rv1953	vapC14	177.738	1624.68	3.19234	0.525882		Rv1953	vapC14	1624.68	231.512	-2.811	0.672733
Rv1954A	Rv1954A	2672.87	1299.09	-1.04089	0.000413659		Rv1954A	Rv1954A	1132.4	22744.1	4.32804	3.86214e-25		Rv1954A	Rv1954A	22744.1	5158.57	-2.14045	1.78721e-07
Rv1954c	Rv1954c	42.1723	50.9173	0.271861	0.857927		Rv1954c	Rv1954c	17.8919	199.898	3.48188	7.98585e-12		Rv1954c	Rv1954c	199.898	123.74	-0.691944	0.276799
Rv1955	higB	2086.78	1154.99	-0.853397	0.00596703		Rv1955	higB	883.787	21425.4	4.59948	3.09378e-07		Rv1955	higB	21425.4	1308.48	-4.03336	1.11048e-05
[truncated: 2,022 more rows]

## Sheet: S5
Supplementary Table S5. Differentially expressed genes in the crp-deletion strain with CBSs on their upstream regions (CRPMt binding sites)
D crp and WT designate the number of normalised reads. Genes annotated as metabolic enzymes or involved in regulation of transcription are highlighted in green and orange respectively.
RvNumber	Gene name	D crp	WT	log2FoldChange (WT/Δcrp)	padj	Functional category	Annotation
Rv1057	Rv1057	414.74	22.3353	-4.21481	1.20709e-20	conserved hypotheticals	hypothetical protein
Rv1195	PE13	70470.4	5240.14	-3.74934	4.46967e-20	PE/PPE	PE family protein
Rv2591	PE_PGRS44	2432.2	369.447	-2.71882	8.09475e-21	PE/PPE	PE-PGRS family protein
Rv0079	Rv0079	3119.87	595.357	-2.38966	4.05134e-17	conserved hypotheticals	hypothetical protein
Rv1482c	Rv1482c	96.8684	23.4019	-2.0494	0.00354788	conserved hypotheticals	hypothetical protein
Rv2930	fadD26	9613.56	2413.19	-1.99413	3.08951e-13	lipid metabolism	acyl-CoA synthetase
Rv2990c	Rv2990c	9987.72	2696.22	-1.88922	4.33729e-12	conserved hypotheticals	hypothetical protein
Rv1324	Rv1324	11911.3	3637.78	-1.7112	4.96589e-06	intermediary metabolism and respiration	thioredoxin
Rv2590	fadD9	43765.3	13458.7	-1.70125	4.27725e-10	lipid metabolism	fatty-acid-CoA ligase
Rv0467	icl1	929.141	289.362	-1.68302	2.6363e-07	intermediary metabolism and respiration	isocitrate lyase
Rv2703	sigA	13203.4	4232.47	-1.64134	0.00251994	information pathways	RNA polymerase sigma factor
Rv2107	PE22	301.683	97.3041	-1.63246	0.000113591	PE/PPE	PE family protein
Rv3053c	nrdH	26231.1	9882.51	-1.40833	6.71219e-06	information pathways	glutaredoxin electron transport protein NrdH
Rv3801c	fadD32	18020.1	6982.51	-1.36779	6.63315e-07	lipid metabolism	acyl-CoA synthetase
Rv1592c	Rv1592c	2494.42	1005.41	-1.31092	1.0985e-05	conserved hypotheticals	hypothetical protein
Rv3462c	infA	15717.7	6595.52	-1.25283	0.00109584	information pathways	translation initiation factor IF-1
Rv1779c	Rv1779c	554.415	238.756	-1.21543	0.00458941	cell wall and cell processes	integral membrane protein
Rv3219	whiB1	6801.74	3113.12	-1.12754	7.57045e-05	regulatory proteins	transcriptional regulatory protein WHIB-like WHIB1
Rv1790	PPE27	227.828	105.219	-1.11455	0.0128391	PE/PPE	PPE family protein
Rv0165c	mce1R	3429.56	1584.3	-1.11418	0.000179809	regulatory proteins	GntR family transcriptional regulator
Rv1386	PE15	5175.71	2443.09	-1.08305	0.00121754	PE/PPE	PE family protein
Rv3484	cpsA	3488.99	1659.34	-1.0722	0.000366329	conserved hypotheticals	hypothetical protein
Rv3645	Rv3645	2428.07	1170.32	-1.05291	0.000615412	cell wall and cell processes	transmembrane protein
Rv0054	ssb	10324	5106.17	-1.01569	0.00638153	information pathways	single-strand DNA-binding protein
Rv0145	Rv0145	17158.7	8538.19	-1.00694	0.000448999	lipid metabolism	Possible S-adenosylmethionine-dependent methyltransferase
Rv0232	Rv0232	9395.37	4824.08	-0.961695	0.000717929	regulatory proteins	TetR/ACRR family transcriptional regulator
Rv3681c	whiB4	2738.81	1437.95	-0.929529	0.002215	regulatory proteins	transcriptional regulatory protein WHIB-like WHIB4
Rv2846c	efpA	22452.6	11798.5	-0.928275	0.00135004	cell wall and cell processes	integral membrane efflux protein EfpA
Rv0885	Rv0885	3651.18	1947.22	-0.906948	0.00369051	conserved hypotheticals	hypothetical protein
Rv0655	mkl	78086.4	42505.6	-0.87742	0.00222206	cell wall and cell processes	ribonucleotide ABC transporter ATP-binding protein
Rv3729	Rv3729	1066.64	585.668	-0.864924	0.00761607	intermediary metabolism and respiration	transferase
Rv3902c	Rv3902c	943.53	519.274	-0.861573	0.0127056	conserved hypotheticals	hypothetical protein
Rv3857c	Rv3857c	1021.18	565.032	-0.853837	0.00850586	cell wall and cell processes	Possible membrane protein
Rv0346c	ansP2	4950.23	2891.17	-0.775841	0.0116262	cell wall and cell processes	L-asparagine ABC transporter permease
Rv2396	PE_PGRS41	6371.03	3722.82	-0.775129	0.0139342	PE/PPE	PE-PGRS family protein
Rv0993	galU	2897.1	1721.58	-0.750876	0.0155366	intermediary metabolism and respiration	UTP--glucose-1-phosphate uridylyltransferase GalU
Rv3616c	espA	101436	64843.8	-0.645529	0.0277985	cell wall and cell processes	hypothetical protein
Rv1009	rpfB	1621	2625.26	0.695576	0.0374745	cell wall and cell processes	resuscitation-promoting factor rpfB
Rv1230c	Rv1230c	841.336	1384.61	0.718731	0.0394736	cell wall and cell processes	hypothetical protein
Rv2865	relF	412.453	698.226	0.759466	0.0403853	virulence, detoxification, adaptation	Antitoxin RelF
Rv1552	frdA	728.082	1277.19	0.810803	0.0138532	intermediary metabolism and respiration	fumarate reductase flavoprotein subunit
Rv3680	Rv3680	3750.28	7039.05	0.908384	0.00299645	cell wall and cell processes	anion transporter ATPase
Rv2733c	Rv2733c	661.371	1286.27	0.959661	0.00382551	conserved hypotheticals	Conserved hypothetical alanine, arginine-rich protein
Rv0167	yrbE1A	2405.62	4723.23	0.973365	0.00370937	virulence, detoxification, adaptation	integral membrane protein YRBE1A
Rv2173	idsA2	403.082	807.769	1.00287	0.00371032	lipid metabolism	geranylgeranyl pyrophosphate synthetase
Rv0452	Rv0452	136.628	291.014	1.09084	0.00934411	regulatory proteins	transcriptional regulatory protein
Rv2180c	Rv2180c	96.3187	221.226	1.19963	0.0101274	cell wall and cell processes	integral membrane protein
Rv1379	pyrR	526.933	1290.03	1.29172	0.000149924	regulatory proteins	pyrimidine regulatory protein PyrR
Rv2408	PE24	33.9516	98.5713	1.53769	0.0141533	PE/PPE	PE family protein
Rv2188c	pimB	64.797	206.325	1.67092	0.000461464	lipid metabolism	Mannosyltransferase PimB
Rv2485c	lipQ	445.904	1508.97	1.75876	0.000113591	intermediary metabolism and respiration	carboxylesterase LipQ
Rv0091	mtn	75.2674	333.526	2.1477	1.6863e-06	intermediary metabolism and respiration	bifunctional 5'-methylthioadenosine nucleosidase/S-adenosylhomocysteine nucleosidase
